# Supplementary material for: Utilization of modern contraceptives and predictors among women in Shimelba refugee camp, Northern Ethiopia
Source: PLoS One. 2019 Mar 6;14(3):e0212262. doi: 10.1371/journal.pone.0212262 (PMC6402620; doi:10.1371/journal.pone.0212262)
Supplement: S1 Dataset — (XLS) [file pone.0212262.s001.xls]

## Sheet: Data set
AM0A1.01	AM0A1w.01	AM0Af.01	Age	B01.2	B01.3	B01.4	B01.5	B01.6	B01.7	B01.8	B01.9	B01.10	B02	B02a.1	B02a.2	B02a.3	B02a.4	B02a.5	B02a.6	B03	B04	B05	C01	C02	C03	C04	C05	C05other	C06	D01	D01.1record	D02	D02.1	D02.1.G	D02.2.G	D02.3	D02.3.G	D02.4	D02.4.G	D03	D03recored	D03a.1	D03a.2	D03a.3	D03a.4	D03a.5	D04	D04a	D04b
1	8	13	33	3	3	1	3	3	1	1	3	1	1	1	0	10	0	2	2	3	4	2	3	18	3	4	1		1	1	4			1	1		1		1	1	6	5	4	1	1	2	3		9
1	8	13	42	1	3	1	3	3	1	1	1	1	1	1	1	20	0	7	3	3	5	98	3	11	1	5	1		1	1	7			1	1		1		1	1	6	5	5	4	2	1	3		9
1	8	13	21	1	3	1	3	3	1	1	3	1	1	4	2	10	0	5	0	3	4	2	1		4	4	1		2	98										1	5	5	5	3	4	2	1	5
1	8	13	23	1	3	3	3	3	1	1	1	1	1	3	0	2	0	0	0	4	3	2	1		4	3	1		2	98										1	4	5	4	4	3	1	1	6
1	8	13	22	1	3	1	3	3	1	1	1	1	1	3	0	4	0	3	0	3	4	98	3	19	4	4	1		1	98										1	4	5	5	4	4	3	3		5
1	8	13	22	1	3	1	3	3	1	1	1	3	3							2	4	98	3	19	4	4	4		1	98										1	3	1	1	2	5	5	1	5
1	8	13	23	1	3	1	3	3	1	1	3	1	1	2	0	0	0	2	2	3	4	2	3	17	3	4	1		1	1	1			2						1	3	1	1	1	3	5	1	6
1	8	13	28	1	1	1	1	3	1	1	1	3	3							3	5	3	3	19	4	5	1		2	1	3			1	2		2			1	5	5	5	4	3	2	3		5
1	8	13	22	1	3	3	3	3	1	1	3	3	1	2	0	0	0	0	2	3	3	98	3	19	3	3	1		1	1	1			2						1	5	5	5	3	2	2	1	5
1	8	13	19	3	3	1	3	3	3	1	1	1	3							2	3	98	3	18	3	3	1		1	98										1	2	5	4	4	3	2	1	3
1	8	13	32	1	3	1	3	3	1	1	3	3	1	4	2	10	0	5	0	3	2	98	4	20	4	4	1		1	1	2			2	2					1	3	5	2	2	2	1	3		5
1	8	13	23	1	3	1	3	3	1	1	1	3	3							1	4	98	2		4	4	1		3	1	1			1						1	3	5	5	2	2	1	3		3
1	8	13	38	3	3	3	3	3	1	1	1	1	1	3	0	4	0	5	0	4	2	98	3	14	2	2	1		1	1	6			2	2		1		1	1	6	5	4	3	3	2	1	8
1	8	13	22	3	3	1	3	3	1	1	1	3	1	2	3	5	0	5	0	3	4	98	3	18	4	4	1		2	98										1	5	5	5	3	3	2	1	6
1	9	15	30	1	3	1	3	3	1	1	1	1	3							1	3	5	2		1	3	1		1	1	3			2	1		1			1	6	4	3	3	3	3	3		4
1	9	15	25	1	3	1	3	3	3	1	3	1	1	6	0	0	0	0	0	0	2	98	2		3	2	1		1	1	2			2	1					1	4	4	3	3	3	2	1	7
1	9	15	31	3	3	1	3	3	1	1	1	3	1	2	0	0	0	0	0	0	1	2	2		1	1	1		1	1	4			1	2		2		2	1	3	4	3	3	2	2	3		7
1	9	15	28	3	3	3	3	3	3	3	3	3	1	3	1	3	0	2	0	2	1	2	2		1	1	1		1	1	3			1	2		1			1	5	4	4	4	2	2	3		5
1	9	15	21	3	3	3	3	3	1	1	1	1	1	2	0	0	4	3	0	2	4	2	2		3	5	1		1	98										1	0	2	3	4	2	2	1	8
1	9	15	30	3	3	3	3	3	1	1	3	1	1	2	0	1	0	4	0	3	1	98	2		1	1	1		1	1	4			2	1		1		1	1	5	4	3	3	3	3	1	9
1	9	15	20	1	3	3	3	3	1	1	3	1	1	4	1	2	0	3	0	2	1	5	2		1	1	1		1	1	1			1						1	4	4	4	4	2	2	1	6
1	9	15	26	3	3	3	3	3	3	1	3	1	1	5	0	0	0	2	0	2	1	98	2		1	1	1		1	1	2			2	2					1	6	4	3	3	3	3	1	8
1	9	15	20	3	3	1	3	3	3	1	3	1	1	3	1	0	4	4	0	2	4	5	2		3	4	1		1	1	2			2	2					98		3	3	3	3	3	3		5
1	9	15	24	1	1	1	3	3	1	1	1	3	1	3	5	3	2	3	0	3	4	5	2		3	4	1		1	1	1			1						1	4	4	4	4	3	3	3		5
1	9	15	24	1	3	3	3	3	3	1	3	1	1	3	0	2	0	2	0	1	1	98	2		1	1	1		1	1	2			1	2					1	4	4	3	3	3	2	1	3
1	9	15	20	1	3	1	3	3	3	1	3	1	1	3	1	5	0	10	0	4	3	98	2		4	3	1		1	98										1	8	4	4	4	2	3	1	8
1	9	15	30	3	3	3	3	3	3	3	3	1	1	1	1	2	0	5	0	2	3	98	2		3	3	1		1	1	5			1	1		2		2	98		4	4	4	3	3	1	8
1	9	15	22	3	3	1	3	3	3	3	3	1	1	3	2	2	0	2	0	2	3	98	2		1	3	1		1	1	3			1	2		2		2	1	5	4	3	3	2	2	3		5
1	9	15	27	3	3	1	3	3	3	1	1	1	1	5	1	0	0	6	0	2	3	98	2		4	3	1		1	1	1			2						1	4	4	4	3	2	2	1	5
1	9	15	25	1	3	1	3	3	1	1	1	3	1	6	2	8	7	3	0	3	3	5	2		3	3	1		1	98										1	6	4	4	4	3	2	1	6
1	9	15	38	3	3	3	3	3	3	3	3	1	1	4	1	2	0	8	0	2	1	98	2		1	1	1		1	1	5			1	1		1		2	1	6	4	4	4	2	2	1	9
1	7	11	24	3	3	3	3	3	3	3	1	3	1	2	1	6	2	4	2	2	3	2	3	17	1	3	1		2	98										1	4	5	5	4	2	1	1	6
1	7	11	31	3	3	1	3	3	3	3	1	1	1	2	0	0	0	2	0	2	2	98	3	20	3	2	1		1	1	3			2	1		1			98		3	3	3	3	3	1	7
1	7	11	30	3	3	3	3	3	3	3	3	3	3							3	3	98	3	16	1	3	1		2	1	4			1	2		1		2	1	5	1	4	3	2	1	1	8
1	7	11	38	3	3	3	3	3	3	1	3	3	1	2	0	2	0	1	1	2	1	98	3	17	1	1	1		2	1	3			1	1		1			1	8	5	3	3	3	3	1	8
1	7	11	30	3	3	1	3	3	1	1	1	3	3							3	1	98	3	16	1	1	1		1	1	4			2	1		1		1	1	4	5	4	3	3	3	3		9
1	7	11	31	3	3	3	3	3	3	3	3	1	3							1	3	98	1		1	3	1		2	1	3			1	1		2			1	4	4	4	3	3	2	3		9
1	7	11	28	3	3	1	3	3	1	1	1	3	1	0	0	0	3	4	0	1	5	98	3	18	3	5	1		2	1	4			1	2		1		2	1	4	5	3	3	3	3	3		9
1	7	11	20	3	3	3	3	3	3	3	3	3	1	1	0	0	0	2	0	3	1	98	3	19	1	1	1		1	98										98		3	3	3	3	3	1	9
1	7	11	18	3	3	3	3	3	3	3	3	1	1	2	0	0	0	1	0	1	3	98	3	17	1	3	1		2	98										98		3	3	3	3	3	1	8
1	7	11	36	1	1	1	1	3	1	1	3	1	3							3	1	98	3	17	3	1	1		2	1	3			1	2		1			1	7	4	4	4	2	1	1	6
1	7	11	42	3	3	3	3	3	1	1	3	1	1	3	1	5	0	2	0	3	3	2	3	16	1	3	1		1	1	4			2	2		1		1	1	6	5	4	2	2	1	3		9
1	7	11	25	1	3	1	3	3	3	1	1	3	3							1	1	98	3	20	1	1	1		2	1	1			1						1	4	5	4	3	4	2	1	7
1	7	11	19	3	3	3	3	3	1	1	1	3	3							1	3	98	3	17	3	3	1		2	1	1			1						98		3	3	3	3	3	3		5
1	5	8	21	3	3	3	3	3	1	1	3	3	3							2	1	98	3	18	3	1	1		2	1	1			2						1	5	5	4	3	4	3	3		5
1	5	8	30	3	3	3	3	3	1	1	3	1	3							1	1	98	3	16	1	98	1		2	1	2			1	1					1	4	5	3	2	4	3	3		9
1	5	8	23	3	3	3	3	3	3	1	1	1	1	1	1	10	0	3	0	3	3	2	3	17	2	1	1		2	1	2			1						1	7	5	4	3	3	3	1	9
1	5	8	32	3	3	3	3	3	1	1	1	3	1	2	0	0	0	3	0	2	3	98	3	18	3	3	1		2	1	2			1	1					1	4	5	4	4	2	1	1	8
1	5	8	22	3	3	3	3	3	3	3	1	1	1	5	0	10	0	5	0	3	1	98	3	18	3	1	1		2	1	1			1						1	4	5	4	4	4	3	1	8
1	5	8	28	3	3	3	3	3	1	1	1	1	3							1	3	98	3	18	3	3	1		2	1	4			1	1		2		1	1	5	5	4	4	4	4	3		5
1	7	11	33	1	3	1	3	3	1	1	1	3	3							2	5	98	3	16	1	5	1		2	1	4			1	1		1		1	98		5	5	4	2	2	3		7
1	5	8	25	1	3	3	3	1	1	1	1	3	3							1	5	98	3	16	3	5	1		2	1	2			1	1					1	3	5	3	3	3	2	3		5
1	5	8	28	3	3	3	3	1	1	1	1	3	3							1	5	98	3	27	4	5	1		2	1	1			2						1	2	4	4	4	2	2	3		5
1	6	9	28	1	1	1	3	3	1	1	1	3	3							2	3	98	3	20	3	3	1		2	1	2			1	1					1	4	4	4	4	2	2	3		4
1	6	9	20	1	3	3	3	3	3	3	3	3	1	4	2	6	0	3	1	3	1	98	3	19	3	2	1		2	1	1			1						1	6	4	2	2	2	2	3		4
1	6	9	18	3	3	1	3	3	3	3	3	3	3							1	1	98	3	18	4	1	1		1	98										1	6	4	4	4	2	2	1	8
1	6	9	22	1	1	1	3	1	1	1	1	3	1	1	1	2	0	2	0	3	4	98	3	21	4	4	1		1	98										1	3	4	4	4	2	2	1	8
1	6	9	27	3	3	1	3	3	1	1	3	3	3							2	3	98	3	16	3	3	1		2	1	1			1						98		4	4	4	2	2	1	8
1	6	9	23	1	1	1	3	3	1	1	1	3	3							2	4	98	3	21	4	4	1		2	1	1			1						1	3	2	4	4	2	2	3		4
1	6	9	30	1	1	1	3	3	1	1	1	3	3							3	4	98	3	25	3	4	1		2	1	2			1	2					1	6	4	2	2	2	2	3		4
1	6	9	19	1	1	1	1	1	1	1	1	3	3							7	5	98	3	18	4	5	4		1	98										1	4	4	4	4	2	2	1	5
1	6	9	19	1	1	1	3	1	1	1	1	3	3							2	3	98	3	18	4	3	1		2	98										1	4	4	2	2	2	2	1	6
1	6	9	28	1	1	1	3	3	1	1	1	3	3							1	4	98	3	23	4	4	1		2	1	1			2						1	3	4	2	2	2	2	1	5
1	6	9	33	1	1	1	3	3	1	1	1	3	3							2	4	98	3	17	3	4	1		1	1	3			2	2		1			1	4	4	4	2	2	2	3		4
1	6	9	21	1	1	1	3	3	1	1	1	3	3							1	4	98	3	18	3	4	1		1	1	2			1	1					1	7	4	4	4	2	2	3		4
1	6	9	22	1	1	1	3	3	1	1	1	3	3							1	4	98	3	20	4	4	1		1	98										1	4	4	4	2	2	2	1	2
1	6	9	27	1	1	1	3	3	1	1	1	3	3							1	4	98	3	26	4	4	1		2	98										1	3	4	4	2	2	2	1	3
1	6	9	24	1	1	1	3	1	1	1	1	3	3							1	4	5	3	23	4	4	1		1	1	1			1						1	2	4	2	2	2	2	3		4
1	6	9	24	1	1	1	3	1	1	1	1	3	3							4	3	98	3	15	3	3	1		1	1	2			2	2					1	4	4	2	2	2	2	3		4
1	6	9	25	1	1	1	3	3	3	3	1	3	3							1	4	98	3	20	4	4	1		1	1	2			1	1					1	4	4	2	2	2	2	3		5
1	6	9	27	3	3	3	3	3	3	3	1	3	3							1	3	98	3	23	4	3	1		1	1	2			2	2					1	4	4	4	4	2	2	3		4
1	6	9	22	1	3	3	3	3	3	3	1	1	1	2	1	2	0	0	0	2	3	98	3	21	4	3	1		2	1	1			1						1	4	4	2	2	2	2	3		4
1	6	9	25	3	3	1	3	3	3	3	1	3	1	1	1	2	4	6	0	2	4	98	3	19	4	4	1		1	1	2			1	1					1	4	4	4	4	2	2	3		5
1	6	9	24	1	3	1	3	3	1	1	1	3	3							1	5	98	3	23	5	5	1		1	1	1			1						1	4	4	2	2	2	2	3		4
1	6	9	28	3	3	1	3	3	3	3	1	3	3							1	1	98	3	25	3	1	1		1	1	1			2						1	4	4	2	2	2	2	3		4
1	6	9	36	1	3	1	3	3	1	1	1	3	1	0	0	0	0	6	0	1	2	98	3	20	2	2	1		1	1	5			2	2		1		1	1	5	4	2	2	2	2	3		9
1	6	9	19	1	1	1	3	1	1	1	1	3	3							3	4	98	3	18	4	4	1		1	1	2			2	2					1	4	2	2	2	2	2	3		5
1	6	9	29	1	1	1	3	3	1	1	1	3	3							2	3	98	3	18	3	3	1		1	1	3			1	2		2			1	4	4	2	2	2	2	3		5
1	6	9	35	1	1	1	3	1	1	1	1	3	3							4	3	98	3	19	4	3	1		1	1	4			1	1		1		2	1	4	4	2	2	2	2	3		9
1	6	9	24	1	3	3	3	3	1	3	1	3	3							1	4	98	3	18	4	4	1		2	1	2			1	2					1	4	4	4	4	4	4	3		5
1	6	9	23	3	3	1	3	3	1	3	1	3	3							1	4	98	3	22	4	4	1		2	1	1			1						1	4	4	2	2	2	2	3		5
1	7	12	32	3	3	3	3	3	3	3	1	3	1	2	0	0	0	0	0	2	2	98	3	16	2	1	1		1	1	5			1	2		2		2	1	5	5	4	2	5	4	3		9
1	7	12	19	1	3	1	3	3	3	3	1	1	1	1	0	3	0	5	0	2	3	98	3	18	3	3	1		1	1	1			1						1	3	5	4	3	2	1	3		5
1	7	12	25	1	3	1	3	3	1	1	1	3	3							1	3	98	3	18	3	3	1		2	1	2			1	2					1	4	5	5	5	4	3	3		5
1	7	12	28	3	3	3	3	3	3	3	3	1	1	1	1	0	0	0	0	2	3	2	3	13	1	3	1		1	1	4			2	1		2		2	98		5	5	5	4	2	1	9
1	7	12	22	3	3	1	3	3	1	1	1	1	1	2	0	2	0	0	0	3	3	98	3	19	1	3	1		2	1	1			1						1	3	5	4	4	4	2	3		4
1	7	12	31	3	3	3	3	3	3	3	3	1	1	3	2	3	2	12	0	3	2	2	3	17	1	2	1		2	1	3			2	2		1			1	5	5	4	4	3	2	3		4
1	7	12	25	3	3	1	3	3	3	3	3	1	1	2	1	2	0	3	0	2	3	98	3	20	3	3	1		2	1	2			1	1					1	4	5	5	4	4	3	3		4
1	7	12	26	3	1	1	3	1	1	1	1	1	3							3	3	98	3	23	3	3	4		1	1	2			1	2					1	7	5	5	5	4	3	3		3
1	7	12	19	3	3	3	3	3	3	3	3	1	1	1	0	3	0	3	0	2	4	98	3	18	4	4	1		1	98										1	5	5	4	4	4	3	1	9
1	7	12	31	1	1	1	3	3	1	1	1	1	3							2	5	98	3	18	3	5	1		1	1	3			1	2		2			1	4	5	5	4	4	3	1	4
1	7	12	32	3	3	3	3	3	3	3	1	1	1	2	1	2	3	3	0	2	3	2	3	25	3	3	1		2	1	2			1	1					1	4	5	5	5	4	3	3		5
1	7	12	32	1	1	1	3	1	1	1	1	3	3							2	4	98	3	13	1	4	4		1	1	3			2	1		1			1	3	5	5	5	4	3	3		5
1	7	12	38	3	3	1	3	3	3	3	1	1	1	2	1	1	0	0	0	2	2	2	3	20	1	2	1		2	1	4			1	1		1		1	1	6	5	5	5	4	2	1	5
1	7	12	33	3	3	1	3	3	3	3	1	1	1	3	1	10	3	10	2	3	2	2	3	20	1	2	1		1	1	5			2	1		1		1	1	5	5	5	4	4	2	1	6
1	7	12	29	1	3	1	3	3	3	3	3	1	1	5	1	3	5	8	1	3	4	2	3	23	3	4	1		1	1	2			1	2					1	4	5	5	5	4	2	3		4
1	7	12	26	1	1	1	3	3	1	1	1	1	3							3	4	98	3	23	4	4	4		1	1	1			1						1	3	5	5	5	4	2	3		4
1	7	12	40	3	3	1	3	3	3	3	3	1	1	2	0	0	0	0	0	2	2	98	3	16	1	2	1		1	1	5			1	1		2		1	1	5	5	5	4	3	2	3		4
1	7	12	24	3	3	1	3	3	1	1	1	1	1	3	1	2	3	6	2	2	2	2	3	18	1	2	1		2	1	1			1						1	4	5	5	4	3	2	1	5
1	7	12	26	1	3	1	3	3	3	3	1	1	1	2	1	0	0	0	0	1	2	98	3	17	1	2	1		1	1	2			1	2					1	5	5	5	4	3	2	3		5
1	7	12	30	3	3	1	3	3	1	1	1	1	1	3	1	6	2	5	1	3	2	2	3	22	1	1	1		2	1	3			1	2		1			1	5	5	4	4	3	2	1	6
1	7	12	21	3	3	1	3	3	1	1	1	1	1	2	0	3	0	0	0	2	3	98	3	18	3	3	1		2	98										1	4	5	5	4	3	2	1	5
1	7	12	24	3	3	1	3	3	1	1	1	1	1	3	1	2	6	5	1	2	2	2	3	15	1	2	1		1	1	3			1	1		2			1	5	5	5	4	3	2	3		5
1	7	12	22	1	3	1	3	3	3	3	3	1	1	2	0	3	0	2	0	2	2	2	3	17	1	2	1		1	1	2			1	2					1	4	5	5	5	3	2	3		5
1	7	12	20	3	3	1	3	3	3	3	3	1	1	2	2	0	0	0	0	2	1	2	3	18	1	1	1		1	98										1	4	5	5	5	4	2	3		5
1	7	12	40	3	3	1	3	3	3	3	1	1	1	2	2	2	8	5	2	2	2	2	3	15	1	2	1		1	1	5			1	1		2		1	1	5	5	5	4	3	2	3		9
1	7	12	21	3	3	1	3	3	3	3	1	1	1	2	1	0	0	2	2	2	2	98	3	20	1	2	1		2	98										1	3	5	5	4	3	2	1	7
1	7	12	25	1	3	1	3	3	3	3	1	1	1	2	0	0	0	5	2	2	2	98	3	19	2	2	1		1	1	3			1	1		2			1	5	5	5	4	3	2	3		5
1	7	12	45	3	3	1	3	3	3	3	1	1	1	2	1	10	0	0	1	2	2	2	3	18	1	2	1		1	1	5			1	2		1		2	1	6	5	4	4	4	2	1	8
1	7	12	35	3	3	1	3	3	3	3	3	1	1	1	0	0	0	5	1	2	2	98	3	20	1	2	1		2	1	4			1	1		2		2	1	4	5	5	4	3	2	3		5
1	7	12	32	3	3	1	3	3	3	3	1	1	1	5	1	3	5	4	2	3	2	2	3	20	2	2	1		1	1	4			1	1		1		2	1	5	5	5	4	3	2	3		5
1	7	12	23	1	1	1	3	3	1	1	1	1	3							3	5	98	3	21	5	98	1		1	1	1			1						1	3	5	5	4	3	2	3		5
1	7	12	21	1	1	1	3	3	1	1	1	1	3							3	5	98	3	19	5	98	1		2	1	1			1						1	3	5	5	5	3	1	3		5
1	7	12	25	3	3	1	3	3	1	1	1	1	1	2	0	0	0	5	1	3	2	98	3	20	4	5	1		2	1	2			1	2					1	4	5	5	4	3	2	3		4
2	2	3	19	3	1	1	3	3	1	1	1	3	3							2	1	98	1		3	1	1		1	1	1			1						1	4	1	4	3	2	1	3		4
2	2	3	22	3	3	1	3	3	1	1	1	3	3							1	4	98	1		3	4	1		1	1	2			1	1					1	4	1	4	3	2	1	3		4
2	2	3	35	3	3	3	3	3	3	3	3	1	1	2	2	1	0	7	0	2	2	98	1		1	2	1		1	1	2			2	2					1	4	5	4	2	3	1	1	4
2	2	3	20	3	1	1	3	3	1	1	1	3	3							1	5	98	1		2	5	1		1	1	1			1						1	4	5	4	3	2	1	3		3
2	2	3	20	3	3	3	3	3	1	1	1	1	1	0	1	4	0	5	1	1	3	2	3	15	2	3	1		2	98										1	3	5	4	3	3	1	1	9
2	2	3	21	3	3	3	3	3	3	3	3	1	1	2	1	10	5	5	0	4	2	98	1		2	2	1		2	1	2			2	1					1	4	5	4	3	2	1	3		4
2	2	3	28	3	1	1	3	3	1	1	1	3	3							1	4	98	1		4	5	1		1	1	2			1	1					1	4	5	4	4	3	1	3		5
2	2	3	26	3	1	1	3	3	1	1	1	3	3							1	5	98	3	20	4	5	1		1	1	2			2	1					1	3	5	4	4	1	1	3		5
2	2	3	22	3	3	3	3	3	3	3	3	1	1	1	1	0	0	5	0	2	2	98	3	18	1	2	1		2	1	1			2						1	4	5	4	3	2	1	3		4
2	2	3	20	3	1	1	3	3	1	1	1	3	3							2	3	98	3	19	2	3	1		1	1	1			1						1	2	5	4	3	2	1	3		5
2	2	3	24	1	3	3	3	3	3	3	3	3	1	1	1	8	0	5	1	4	1	98	1		2	1	1		2	1	2			2	1					1	4	5	4	4	2	2	3		6
2	2	3	18	3	3	3	3	3	3	3	3	1	1	1	0	0	0	2	0	3	1	98	1		2	1	1		2	1	1			2						1	5	5	4	4	3	1	3		5
2	2	3	26	1	3	1	3	3	1	1	1	3	3							1	2	98	3	25	2	2	4		1	1	1			1						1	4	5	4	3	2	1	3		3
2	2	3	24	3	3	3	3	3	3	3	3	1	1	2	0	0	0	2	0	1	1	98	3	18	2	1	1		1	1	1			2						1	3	5	4	3	2	1	3		4
2	2	3	20	1	1	1	3	3	1	1	1	3	3							1	4	98	3	18	4	4	1		1	1	1			1						1	4	5	4	3	2	1	1	5
2	2	3	34	1	3	1	3	3	1	1	1	3	3							1	1	98	3	20	1	1	4		1	1	2			1	1					1	4	5	4	3	2	1	3		2
2	2	3	26	3	1	1	3	1	1	1	1	3	3							2	2	98	3	24	2	5	4		1	1	1			2						1	4	5	4	2	3	1	3		3
2	2	3	28	3	1	1	3	3	1	1	1	3	3							2	3	98	3	18	3	3	1		1	1	3			2	2		2			1	3	5	4	4	3	1	3		3
2	2	3	19	3	3	1	3	3	1	1	1	3	3							2	3	98	3	14	1	3	1		2	1	1			2						1	4	5	4	3	2	1	3		1
2	2	3	21	3	3	1	3	3	1	1	1	3	3							6	4	98	3	16	1	4	1		2	1	2			2	1					1	4	5	4	3	2	1	3		1
2	2	3	29	3	3	1	3	3	1	1	1	3	3							1	2	98	3	28	2	2	1		1	1	1			2						1	2	5	4	3	2	1	3		4
2	2	3	25	3	1	1	3	3	1	1	1	3	3							1	4	98	3	15	2	4	1		1	1	3			2	2		1			1	4	5	4	3	2	1	3		5
2	2	3	18	3	3	1	3	3	1	1	1	3	3							1	4	98	3	16	3	4	1		1	1	1			1						1	4	5	4	3	2	1	3		4
2	2	3	22	3	3	3	3	3	3	3	3	1	1	2	0	0	0	2	0	1	1	98	3	18	2	1	1		2	1	2			2	2					1	3	5	4	3	2	1	3		3
2	4	5	20	3	3	3	3	3	3	3	3	1	1	0	0	0	0	4	0	1	1	98	3	17	3	1	1		2	1	1			2						1	4	5	4	4	2	1	3		5
2	2	3	25	3	3	3	3	3	3	3	3	1	1	1	2	3	4	7	0	1	2	2	3	18	1	2	1		1	1	2			1	1					1	4	5	4	3	2	1	3		4
2	4	5	22	3	3	3	3	3	3	3	3	1	1	1	2	0	2	2	0	2	2	98	3	16	2	2	1		2	1	2			1	1					1	8	5	4	3	2	1	3		3
2	4	5	21	3	3	3	3	3	3	3	3	1	1	1	2	1	2	5	0	4	3	2	3	17	2	3	1		2	1	2			1	1					1	8	5	4	3	2	1	3		4
2	4	5	23	3	3	3	3	3	3	3	3	1	1	1	0	0	0	5	0	1	1	98	3	18	2	1	1		2	1	1			1						1	4	5	4	3	2	1	3		4
2	4	5	35	3	3	3	3	3	3	3	3	1	1	2	0	0	0	6	0	2	2	98	3	14	1	2	1		2	1	2			2	2					1	6	5	4	3	2	1	3		3
2	4	5	20	3	3	3	3	3	3	3	3	1	1	4	0	8	4	5	0	4	2	98	3	18	2	2	1		2	1	1			1						1	4	5	4	3	2	1	3		4
2	4	5	25	3	3	3	3	3	3	3	3	1	1	1	0	8	2	5	1	2	2	98	3	20	2	2	1		2	1	2			1	1					1	5	5	4	3	2	1	3		4
2	4	5	45	3	3	3	3	3	3	3	3	1	1	1	0	0	0	3	0	2	2	98	3	22	1	2	1		1	1	3			2	1		1			1	3	5	4	3	2	1	3		9
2	4	5	26	3	3	3	3	3	3	3	3	1	1	2	0	0	0	0	0	1	2	98	3	17	2	2	1		2	1	3			1	2		2			1	4	5	4	3	2	1	3		4
2	4	5	38	3	3	3	3	3	3	3	3	1	1	2	0	2	3	2	0	2	2	98	3	18	1	2	1		2	1	2			2	1					1	6	5	4	3	2	1	3		4
2	4	6	26	3	3	1	3	3	1	3	3	1	1	3	0	0	2	2	0	2	4	98	2		3	4	1		2	1	3			1	1		1			1	6	5	4	3	2	2	3		4
2	4	6	42	1	1	1	3	3	1	1	1	3	3							2	3	98	2		3	3	1		2	1	4			1	1		1		2	1	5	5	4	3	3	2	3		7
2	4	6	21	3	3	3	3	3	1	1	3	1	1	4	0	0	0	3	2	3	2	98	2		3	2	1		3	1	2			1	2					1	4	1	3	2	3	2	3		4
2	4	6	27	3	1	1	3	3	1	1	1	3	3							1	5	98	2		5	5	1		3	1	2			1	2					1	3	5	4	3	3	2	3		4
2	4	6	22	3	3	1	3	3	3	3	3	1	1	2	0	0	0	0	0	0	1	98	2		3	1	1		3	1	2			1	1					1	6	5	3	3	3	2	3		4
2	4	6	28	1	1	1	3	3	1	1	1	3	3							2	3	98	3	17	3	3	1		2	1	3			2	1		2			1	4	1	4	3	2	2	3		3
2	4	6	21	1	3	1	3	3	1	1	1	1	1	4	0	10	0	4	2	3	4	98	3	18	4	4	1		3	1	1			2						1	4	5	5	5	3	2	1	8
2	4	6	31	1	3	1	3	3	1	1	1	3	3							2	1	98	3	19	3	1	1		2	1	1			2	1					1	4	1	4	4	3	1	1	4
2	4	6	30	3	1	1	3	3	1	1	1	3	1	3	0	0	0	0	0	3	3	98	3	17	1	3	1		3	1	4			2	1		1		2	1	5	5	3	3	3	2	1	7
2	4	6	19	3	3	1	3	3	3	3	3	3	1	2	0	0	0	2	0	2	3	98	3	18	3	3	1		3	98										1	4	5	1	3	3	2	1	6
2	4	6	20	3	3	1	3	3	1	1	1	3	1	3	0	0	0	0	0	2	3	98	3	18	3	3	1		2	98										1	3	5	5	4	4	2	1	6
2	4	6	20	3	3	1	3	3	1	1	1	3	3							1	3	98	3	18	4	3	1		3	1	1			2						1	3	5	4	4	4	2	3		4
2	4	6	26	3	3	1	3	3	1	1	1	3	3							1	3	98	3	16	1	3	1		2	1	3			1	2		2			1	4	5	5	3	3	3	3		4
2	4	6	30	3	1	1	3	3	1	1	1	3	3							2	3	98	3	23	3	3	1		3	1	3			1	1		1			1	5	5	5	3	3	2	3		4
2	4	6	35	3	3	1	3	3	1	1	1	3	3							2	4	98	4	25	3	4	1		2	1	1			1						1	3	5	5	5	3	2	3		3
2	4	6	22	3	3	1	3	3	1	1	1	3	3							1	3	98	4	18	3	3	1		2	1	2			1	1					1	3	5	5	3	3	3	3		4
2	4	6	23	3	3	3	3	3	1	3	3	1	1	3	2	2	0	0	0	2	3	98	3	18	3	3	1		3	1	2			2	2					1	4	5	5	3	3	2	3		3
2	4	6	40	1	3	1	3	3	1	1	1	1	1	4	0	3	0	1	0	6	3	98	3	16	1	3	1		3	1	5			1	2		2		1	1	6	5	5	3	3	2	1	8
2	4	6	40	3	3	1	3	3	1	1	1	3	3							2	1	98	3	18	1	1	1		2	1	5			2	2		2		2	1	6	5	5	2	3	2	3		3
2	4	6	20	3	3	1	3	3	1	1	1	1	1	4	1	0	0	0	0	2	3	98	3	16	3	3	1		3	1	1			1						1	4	5	5	3	3	3	1	7
2	4	6	18	1	3	1	3	3	1	1	1	3	3							2	4	98	3	17	4	4	1		3	98										1	5	5	5	3	3	2	1	6
2	4	6	19	1	3	1	3	3	1	1	1	3	3							1	3	98	3	18	3	3	1		3	1	1			1						1	4	5	5	3	3	3	3		4
2	4	6	20	3	3	1	3	3	1	1	1	3	3							1	3	98	3	18	4	3	1		3	98										1	3	5	5	4	3	2	1	7
2	4	6	21	3	1	1	3	3	1	1	1	3	3							2	3	98	3	19	3	3	1		3	1	1			1						1	4	5	5	3	3	2	3		4
2	4	5	26	3	3	1	3	3	1	1	1	1	3							2	3	98	3	25	4	4	1		2	1	1			2						1	5	5	5	3	3	2	3		4
2	4	5	27	1	3	1	3	3	1	1	1	1	1	3	0	0	0	0	0	2	1	98	3	23	4	1	1		2	1	2			1	1					1	4	5	5	3	3	2	3		4
2	4	5	27	3	3	1	3	3	1	1	3	1	1	2	0	0	0	3	0	4	4	98	4	26	4	4	1		3	1	1			2						1	4	5	5	4	3	2	3		4
2	4	5	26	3	3	1	3	3	1	1	1	1	1	1	0	0	8	6	0	0	3	98	3	18	3	3	1		3	1	3			2	2		2			1	4	5	5	3	3	2	3		4
2	4	5	20	3	3	1	3	3	1	1	1	1	1	2	0	0	0	0	0	1	3	98	3	18	3	3	1		2	1	1			1						1	4	5	5	3	3	2	3		4
2	4	5	35	3	3	1	3	3	1	1	1	1	1	1	0	0	0	0	0	1	2	98	3	16	1	2	1		2	1	3			1	2		2			1	4	5	5	3	3	2	3		4
2	4	5	30	3	3	1	3	3	3	1	1	1	1	3	1	0	0	0	0	4	4	98	3	29	4	4	1		2	1	1			1						1	3	5	5	5	3	2	3		4
2	4	5	18	3	3	1	3	3	1	1	1	1	1	4	0	0	0	0	0	2	3	98	3	16	3	3	1		2	1	1			2						1	4	5	5	3	3	3	3		4
2	4	5	37	3	3	1	3	3	1	1	1	1	1	2	0	0	0	0	0	1	3	98	3	16	3	3	1		3	1	4			1	2		2		1	1	5	5	5	3	3	3	3		4
2	4	5	24	3	3	1	3	3	1	3	3	1	1	3	2	3	5	2	0	2	4	98	3	19	4	4	1		2	1	2			2	1		1			1	4	5	5	3	3	3	3		4
2	3	7	20	3	3	1	3	3	1	1	1	1	3							1	4	98	3	18	4	4	1		1	98										1	4	1	3	3	3	3	1	8
2	3	7	20	3	3	1	3	3	1	1	3	3	1	2	0	0	0	5	0	1	4	98	3	18	4	4	1		1	1	1			1						1	3	1	2	2	2	2	3		5
2	3	7	24	3	3	1	3	3	3	1	1	3	3							1	3	98	3	15	3	3	1		1	98										1	4	1	1	2	3	2	1	9
2	3	7	20	3	3	1	3	1	1	1	1	3	3							1	4	98	3	19	4	4	1		1	98										1	4	5	5	2	2	2	1	6
2	3	7	30	3	3	3	3	3	3	3	3	3	1	6	0	0	0	4	0	2	3	98	3	17	1	3	1		1	1	4			1	1		2		1	1	5	1	4	4	2	2	1	9
2	3	7	22	3	1	1	3	3	3	1	3	3	1	4	1	0	15	0	0	2	3	98	3	18	3	3	1		1	1	1			2						1	3	5	3	3	1	1	1	6
2	3	7	20	1	3	1	3	3	1	1	1	3	1	2	0	0	0	0	0	1	3	98	3	18	3	3	1		2	98										1	4	4	3	3	2	2	1	8
2	3	7	28	3	1	1	1	3	1	1	1	3	3							2	5	98	3	15	4	5	1		1	1	2			2	2					1	3	5	4	4	3	3	1	9
2	3	7	24	3	1	1	3	3	1	1	1	3	3							1	5	98	3	18	4	5	1		1	98										1	4	5	5	4	3	3	1	7
2	3	7	24	3	1	1	3	3	1	3	1	3	3							1	5	98	3	23	5	5	1		1	1	1			1						1	4	5	4	3	2	2	3		4
2	3	7	23	3	1	1	3	3	1	1	1	3	3							1	3	98	3	14	3	3	4		1	1	2			1	1					1	4	5	4	3	2	2	3		5
2	3	7	20	3	3	1	3	3	3	3	3	3	1	3	1	0	0	5	0	3	1	98	3	18	1	1	1		1	1	1			1						1	4	5	3	3	2	1	3		4
2	3	7	22	3	3	3	3	3	3	3	3	3	1	3	1	0	0	4	0	2	1	98	3	18	1	1	1		1	1	1			2						1	5	5	4	3	2	1	3		3
2	3	7	24	3	3	1	3	3	1	1	1	3	1	1	1	0	0	0	0	1	1	98	3	15	3	1	1		1	1	2			2	1					1	4	5	4	2	1	1	1	9
2	3	7	20	3	1	1	3	3	1	1	1	3	3							2	3	98	3	19	3	3	1		1	1	1			1						1	4	5	4	3	2	2	3		4
2	3	7	30	3	3	3	3	3	3	3	3	3	3							1	1	98	3	15	1	1	1		1	1	2			1	2					1	4	5	2	2	1	1	1	4
2	3	7	28	3	1	1	3	1	1	1	1	3	3							9	3	2	3	16	3	3	1		1	1	4			2	2		2		1	1	4	5	4	2	2	1	3		9
2	3	7	39	1	3	1	3	3	3	3	1	3	1	9	1	5	0	30	0	4	1	2	3	14	1	1	1		1	1	8			1	2		2		2	1	9	5	1	1	1	1	1	9
2	3	7	20	1	3	1	3	3	1	1	1	1	1	2	0	4	0	0	0	1	4	98	3	18	4	4	1		1	98										1	4	5	5	4	1	1	1	4
2	3	7	20	1	3	1	3	3	3	3	3	3	1	5	1	10	0	8	0	3	1	98	3	18	1	1	1		1	1	1			1						1	4	5	4	2	1	1	3		5
2	3	7	25	1	3	1	3	3	1	1	1	3	3							4	1	98	3	12	1	1	1		1	1	1			2						1	2	5	3	2	1	1	1	7
2	3	7	22	1	1	1	3	3	1	1	1	3	3							2	4	98	3	19	3	4	1		2	1	1			1						1	4	4	4	3	2	2	3		4
2	3	7	24	1	1	1	3	1	1	1	1	3	3							1	4	98	3	18	4	4	1		1	98										1	4	5	5	5	2	1	1	7
2	3	7	24	3	1	1	3	3	1	1	1	3	3							3	3	98	3	18	4	3	1		1	1	2			1	2					1	4	5	4	2	3	1	3		4
2	3	7	25	3	3	3	3	3	3	3	3	3	1	3	1	9	9	9	0	2	3	98	3	21	3	3	1		1	1	2			1	2					1	4	5	4	3	2	2	3		4
2	3	7	18	1	1	1	3	3	1	1	1	3	3							1	4	98	3	18	4	4	1		1	98										1	3	5	4	3	2	2	1	3
2	3	7	21	1	3	1	3	3	3	3	3	3	1	4	2	8	0	5	0	3	3	98	3	19	3	3	1		1	1	1			1						1	5	5	4	2	1	1	3		6
2	3	7	26	1	3	3	3	3	3	3	3	3	1	5	2	8	0	8	0	3	1	98	3	18	1	1	1		1	1	3			1	2		1			1	5	5	4	2	2	1	3		4
2	3	7	21	1	3	1	3	3	3	3	3	3	1	4	1	8	0	7	0	2	3	98	3	20	3	3	1		2	1	1			2						1	4	5	5	4	2	2	3		5
2	3	7	23	3	3	1	3	3	3	3	1	1	1	4	1	10	0	12	0	1	1	98	3	19	1	1	1		2	1	2			1	1					1	5	5	4	2	2	1	3		5
2	3	7	22	3	3	1	3	3	3	3	3	3	1	3	0	0	0	0	0	2	4	98	3	18	3	4	1		2	1	2			2	1					1	4	5	4	3	2	2	3		6
2	3	7	30	1	3	1	3	3	1	1	1	1	1	6	2	15	0	8	5	2	4	98	3	18	3	4	1		1	1	3			1	2		1			1	4	5	4	4	2	2	3		5
2	3	7	40	1	3	1	3	3	3	1	1	1	1	4	1	13	0	6	1	2	1	98	3	12	1	1	1		1	1	6			1	1		2		1	1	6	5	4	2	2	1	3		9
2	3	7	25	1	3	1	3	3	3	1	1	1	1	5	1	23	0	6	10	3	3	98	3	15	1	3	1		1	1	2			2	2					1	5	5	4	5	2	2	1	7
2	3	7	36	1	3	1	3	3	1	1	1	1	1	6	2	11	0	3	0	1	2	98	3	15	1	1	1		1	1	6			1	1		2		2	1	6	5	4	4	2	2	3		9
2	3	7	30	3	3	1	3	3	1	1	1	1	1	5	3	15	0	15	4	2	1	98	3	16	1	1	1		1	1	8			1	2		2		2	1	8	5	4	2	2	1	3		9
2	3	7	32	3	3	1	3	3	1	1	1	1	1	1	0	3	0	3	2	2	3	98	3	18	1	3	1		1	1	4			1	1		2		2	1	6	5	3	2	2	2	1	5
2	3	7	20	3	3	1	3	3	1	1	1	3	1	4	0	0	0	1	0	1	3	98	3	18	4	3	1		2	1	1			2						1	6	5	4	2	2	2	3		5
2	3	7	33	3	3	3	3	3	1	1	1	3	1	6	1	0	0	3	0	2	2	98	3	16	1	2	1		1	1	6			1	2		2		2	1	6	5	5	4	2	1	3		9
2	3	7	32	1	3	1	3	3	3	3	3	3	1	3	1	1	0	4	0	1	3	98	3	18	1	3	1		1	1	4			2	1		2		1	1	6	5	3	3	1	1	3		5
3	15	23	33	1	1	1	3	1	1	1	1	3	3							3	5	98	3	26	5	5	1		2	1	1			1						1	2	5	3	4	4	3	1	6
3	15	23	25	3	3	1	3	3	1	1	1	3	3							1	1	98	3	24	1	1	1		2	1	1			1						1	3	5	2	2	2	2	3		4
3	15	23	32	3	3	1	3	3	3	3	1	1	1	3	0	0	0	0	0	3	3	2	3	16	3	1	1		1	1	2			1	2					1	5	1	3	5	2	2	3		5
3	15	23	20	3	3	3	3	3	3	3	1	1	1	0	0	10	5	4	0	1	5	98	3	18	3	1	1		2	1	1			2						1	4	1	3	5	3	5	3		3
3	15	23	20	3	3	3	3	3	3	3	1	3	3							3	1	98	3	17	1	1	1		2	98										1	3	5	3	1	1	1	1	5
3	15	23	19	1	3	1	3	1	1	1	1	1	3							2	1	98	1		1	3	1		3	98										1	1	5	4	4	1	1	1	2
3	15	23	19	3	3	3	3	3	3	3	1	1	1	4	1	0	0	3	0	2	4	2	3	17	3	2	1		3	1	1			2						1	5	5	2	2	3	2	3		5
3	15	23	20	1	1	3	3	1	3	3	1	3	3							2	4	98	1		1	5	1		2	98										1	6	1	1	3	3	1	1	4
3	15	23	30	3	3	3	3	3	3	3	1	1	1	4	0	0	5	0	0	2	1	98	3	15	1	1	1		2	1	4			1	1		1		2	1	4	1	3	3	3	3	3		9
3	15	23	25	3	3	3	3	3	3	3	1	1	1	10	0	0	0	0	0	2	3	98	3	18	2	2	1		1	1	1			1						1	3	5	1	2	2	2	3		5
3	15	23	21	1	1	1	1	1	1	1	1	1	3							1	4	98	2		4	5	1		2	98										1	3	3	4	3	3	3	1	7
3	15	23	25	3	1	1	3	3	3	3	1	1	1	2	0	0	0	0	0	1	3	98	3	10	1	1	1		2	1	2			1	2					1	3	5	2	3	3	3	1	4
3	15	23	25	3	3	3	3	3	3	3	1	1	1	5	0	5	5	5	0	3	1	98	3	15	1	2	4		1	1	2			1	2					1	2	4	3	3	3	3	1	9
3	15	23	22	1	1	1	3	3	1	1	1	3	3							1	3	98	3	13	3	3	1		2	1	2			2	2					1	6	5	3	3	2	1	3		5
3	15	20	25	1	1	1	3	1	3	3	1	1	1	2	0	0	0	0	0	2	1	98	3	18	3	2	1		2	1	2			1	2					1	4	5	2	3	3	4	3		4
3	15	23	22	1	3	3	3	3	3	3	3	1	3							2	3	98	3	13	1	3	1		2	1	2			1	1					1	2	5	2	3	3	2	3		8
3	15	23	30	3	1	1	1	3	3	3	1	3	3							2	3	98	3	15	1	1	1		2	1	1			1						1	4	5	2	2	2	2	1	5
3	15	23	31	1	1	1	1	1	1	1	1	1	3							2	4	98	3	23	4	4	1		2	1	2			1	2					1	2	5	3	3	3	3	3		8
3	15	23	26	1	1	1	3	1	1	1	1	3	3							1	5	98	3	24	4	5	1		2	1	1			1						1	4	5	3	3	3	3	1	2
3	15	23	19	3	3	3	3	3	3	3	1	1	1	5	0	0	7	0	0	1	2	98	3	18	3	3	1		2	1	2			2	1					1	4	5	2	3	3	3	3		4
3	15	23	26	1	1	1	1	3	3	1	1	3	3							2	5	98	3	21	4	5	1		2	1	1			2						1	4	5	3	2	3	3	3		4
3	15	23	25	3	1	3	3	3	3	3	1	1	3							1	1	98	3	19	1	4	1		2	1	1			2						1	1	5	4	4	4	4	3		4
3	15	23	28	3	3	1	3	1	3	3	1	1	3							1	1	98	3	27	1	4	1		2	1	1			1						1	1	3	3	3	3	3	3		4
3	15	23	28	3	3	3	3	3	3	3	1	1	1	5	0	0	8	0	0	1	3	98	3	17	3	1	1		2	1	5			1	1		2		2	1	5	5	3	3	3	4	3		4
3	15	23	23	3	1	1	1	1	1	1	1	3	3							2	5	98	3	18	4	5	1		1	1	1			1						1	4	5	3	3	3	1	1	9
3	15	23	24	3	1	1	1	1	1	1	1	3	3							2	4	98	3	19	4	4	1		2	1	2			1	1					1	5	5	3	3	3	2	3		5
3	15	23	34	3	1	1	3	3	1	1	1	3	1	0	0	0	3	0	0	3	4	98	3	22	4	5	1		1	1	4			2	1		2		1	1	5	2	4	4	4	2	3		5
3	15	23	19	1	3	1	1	3	1	1	1	1	3							1	4	4	3	18	4	4	1		2	98										1	4	2	2	2	2	2	1	5
3	15	23	30	1	1	1	3	1	1	1	1	1	1	2	0	0	0	0	0	3	3	5	3	22	4	3	1		2	1	2			1	2					1	4	2	2	2	2	2	1	6
3	15	23	30	1	3	1	3	3	3	1	1	1	1	7	1	0	0	2	0	2	1	98	3	18	1	1	1		2	1	1			1						1	9	2	2	2	2	2	1	6
3	15	23	29	3	3	1	3	3	1	1	3	1	1	4	1	1	0	0	0	3	1	98	3	17	1	1	1		1	98										1	6	2	2	2	3	3	3		3
3	15	23	27	3	3	3	3	3	1	1	1	1	3							1	1	98	3	18	4	1	1		2	98										1	4	5	4	2	2	2	1	4
3	15	23	27	3	3	1	3	3	1	1	3	1	1	4	0	0	0	0	0	2	1	98	3	18	1	1	4		1	1	3			1	2		2			1	4	2	2	2	3	2	3		5
3	15	23	20	1	3	1	3	3	1	1	1	1	3							1	5	98	3	17	4	5	1		2	98										1	3	4	2	2	2	2	1	7
3	15	23	25	3	3	1	3	3	1	1	1	1	1	5	0	0	7	25	0	1	5	3	3	15	4	5	1		1	1	3			2	2		1			1	9	5	2	2	1	1	1	5
3	15	23	28	1	1	1	3	3	1	1	1	3	3							1	1	98	3	18	3	1	1		1	1	3			2	1		2			1	4	4	3	2	2	2	3		5
3	15	23	24	3	3	1	3	3	1	1	1	1	3							1	4	98	3	18	4	4	1		1	1	2			2	2					1	2	4	2	2	2	2	3		9
3	15	23	28	3	3	1	3	3	1	1	3	1	3							4	3	98	1		3	98	1		2	1	2			1	2		2			1	9	5	3	3	2	2	3		4
3	15	23	23	1	1	1	3	1	1	1	1	1	3							1	4	98	3	19	4	4	1		1	1	1			1						1	5	5	3	3	2	2	1	8
3	15	23	30	3	3	1	3	3	3	1	3	1	3							2	1	98	1		1	98	1		1	1	2			2	1					1	5	4	3	2	2	2	3		6
3	15	23	19	1	3	1	3	3	1	1	3	1	3							1	1	98	3	15	2	1	1		1	1	1			2						1	1	4	2	2	2	2	3		9
3	15	23	30	3	3	1	3	3	1	1	3	1	1	8	1	7	0	0	0	2	1	2	3	18	1	1	1		1	1	4			1	2		1		2	1	5	5	3	2	3	2	1	8
3	15	23	35	1	1	1	3	1	1	1	1	1	3							6	4	98	3	18	3	5	1		1	1	5			2	2		2		1	1	5	4	3	3	3	3	3		9
3	15	23	27	3	3	1	3	1	1	1	1	1	3							2	4	98	3	18	4	4	1		1	1	2			2	2					1	5	5	3	2	3	2	3		5
3	15	23	27	1	1	1	3	1	1	1	1	1	3							4	3	98	3	15	1	3	1		2	1	2			1	1					1	2	4	3	2	3	3	3		9
3	15	23	28	1	3	3	3	3	1	1	1	1	1	2	0	0	0	2	0	3	3	98	3	18	4	3	1		2	1	2			1	1					1	3	2	2	2	2	2	3		5
3	15	23	28	1	3	1	3	3	1	1	3	1	1	1	0	0	0	14	0	2	3	98	3	15	1	3	1		1	1	3			1	2		2			1	6	5	3	2	2	2	3		4
3	15	23	35	3	3	1	3	3	1	1	3	1	1	6	0	0	2	0	0	2	3	98	3	15	1	3	1		2	1	2			1						1	6	4	4	4	3	3	1	6
3	15	23	38	1	3	1	3	3	1	1	3	1	3							1	1	98	1		1	98	1		1	1	3			1	1		2			1	6	4	3	3	3	3	3		4
3	15	23	19	1	3	1	3	3	1	1	1	1	1	0	0	0	6	2	0	3	1	98	3	18	1	1	4		1	98										1	6	4	4	2	3	2	1	4
3	15	23	25	3	3	3	3	3	1	1	1	3	3							1	1	98	3	20	1	1	1		1	1	2			1	1					1	2	2	2	2	2	2	3		9
3	15	23	26	3	3	1	3	3	1	1	1	3	3							1	1	98	3	16	1	1	4		1	1	2			1	2					1	6	4	4	4	3	3	3		5
3	15	23	30	3	3	1	3	3	3	1	3	3	3							1	1	98	3	16	1	1	1		1	1	3			2	2		2			1	4	4	4	2	2	2	3		4
1	7	8	42	3	3	3	3	3	3	1	3	1	1	1	0	10	0	0	0	3	2	98	3	16	1	2	1		2	1	6			2	2		2		2	1	7	4	2	2	3	2	1	7
1	7	8	35	3	3	3	3	3	3	3	1	1	1	2	0	2	0	0	0	2	3	98	3	18	1	3	1		1	1	4			1	2		1		1	1	4	5	4	2	2	2	1	8
1	5	8	22	3	3	3	3	3	3	3	1	1	3							3	2	98	3	16	1	2	1		1	1	1			2						1	4	4	4	3	3	3	1	9
1	5	8	23	3	3	3	3	3	3	1	3	1	1	3	0	5	0	2	0	2	3	98	3	20	3	3	1		2	98										1	5	5	4	4	4	3	3		4
1	5	8	31	3	3	3	3	1	1	1	1	3	3							1	3	98	3	21	3	5	1		2	1	2			1	1					1	4	4	4	4	4	4	3		5
1	5	8	27	3	3	3	3	3	3	3	1	1	3							2	3	98	3	17	3	3	1		2	1	3			2	1					1	5	5	4	4	4	3	1	8
2	1	1	25	1	1	1	1	1	1	1	1	1	1	2	2	2	2	2	2	2	3	98	3	16	3	3	1		1	1	3			1	1		1			1	3	5	5	5	3	2	3		4
3	15	23	28	1	3	1	3	3	1	1	1	1	1	1	0	0	4	4	0	1	1	98	3	16	3	1	1		1	1	2			1	1					1	4	4	2	2	3	2	1	6
3	15	23	32	1	3	1	3	3	1	1	1	1	3							1	1	98	3	22	1	1	1		1	1	2			1	2					1	5	5	5	3	1	1	1	8
3	15	23	25	3	3	1	3	3	3	1	1	3	3							1	1	98	3	18	1	1	1		1	1	3			1	2		1			1	3	4	4	4	1	1	3		5
3	15	23	27	3	3	3	3	3	3	1	3	3	1	1	0	0	0	0	0	1	1	98	3	16	1	1	1		1	1	3			1	2		1			1	4	4	4	4	2	2	3		4
3	15	23	25	3	3	3	3	3	3	1	3	1	1	8	1	2	5	8	0	3	1	2	3	16	1	1	1		1	1	3			1	1		2			1	4	4	4	4	2	2	3		4
3	15	23	26	3	3	3	3	3	3	1	3	1	3							1	1	98	3	16	1	1	1		1	1	2			1	2					1	2	2	2	2	2	2	3		9
3	15	23	27	1	1	1	1	3	1	1	1	3	3							1	5	98	3	25	5	5	1		1	1	1			2						1	4	4	3	3	2	2	3		4
3	15	23	25	3	3	3	3	3	3	1	1	1	1	3	1	0	0	0	0	2	1	2	3	20	1	1	4		1	1	1			1						1	4	4	3	3	2	2	1	8
3	15	23	23	3	3	1	3	3	3	1	3	1	3							1	1	98	3	18	3	1	1		1	1	2			2	1					1	8	4	4	4	2	2	3		4
3	15	23	19	3	3	1	3	3	3	1	3	1	1	4	0	0	0	2	0	2	3	98	3	17	3	3	1		1	1	1			2						1	4	4	2	2	3	2	3		5
3	15	23	27	3	1	1	3	3	1	1	1	3	3							2	5	98	3	20	4	5	1		1	1	2			1	1					1	4	4	3	3	2	2	3		4
3	15	23	18	1	1	1	1	1	1	1	1	3	1	3	0	0	0	0	0	8	5	98	3	17	4	4	1		1	1	1			2						1	5	4	4	3	4	2	3		4
3	15	23	20	1	1	1	3	1	1	1	1	3	3							2	4	98	3	20	4	5	1		1	1	1			2						1	3	4	4	3	2	2	3		5
3	15	23	33	3	1	1	3	3	1	1	1	3	3							2	1	98	3	17	1	1	1		1	1	4			1	1		2		1	1	5	4	3	2	2	2	3		5
3	15	23	21	3	1	1	1	1	1	1	1	3	3							1	4	98	3	21	4	5	1		1	98										1	5	4	3	3	2	2	1	7
3	15	23	28	3	3	1	3	3	1	1	1	3	3							1	4	98	3	19	1	4	4		1	1	3			1	2		1			1	4	4	3	3	2	2	1	8
3	15	23	20	1	1	1	3	3	1	1	1	1	1	5	0	5	0	0	0	2	4	98	1		5	5	1		1	1	1			2						1	4	4	4	4	4	3	3		5
3	15	23	17	1	1	1	3	1	1	1	1	3	1	5	0	0	0	2	0	1	3	98	3	13	3	3	1		1	98										1	2	4	2	2	2	2	1	9
3	15	23	27	1	1	1	3	1	1	1	1	3	3							2	4	98	3	16	3	4	1		1	1	2			1	1					1	4	4	5	4	3	2	1	7
3	15	23	23	1	3	1	3	1	1	1	1	3	3							2	4	98	3	18	3	4	1		1	1	1			2						1	4	4	2	2	3	3	3		5
3	15	23	33	3	3	1	3	3	3	1	3	1	1	2	0	0	0	0	0	2	3	98	3	27	1	3	4		1	1	2			2	1					1	4	4	3	2	3	2	3		5
4	12	19	24	3	3	3	3	3	3	1	3	1	1	3	0	0	0	2	0	2	1	98	3	20	1	1	1		1	1	1			2						1	4	4	4	4	4	3	3		4
4	12	19	30	3	3	1	3	3	1	1	1	1	1	0	0	0	7	0	0	3	2	98	3	15	1	2	1		1	1	5			2	1		2		1	1	5	4	2	2	2	2	3		4
4	12	19	20	3	3	3	3	3	3	1	3	1	1	2	2	0	0	10	0	2	2	98	3	18	3	2	1		1	1	2			2	1					1	4	4	4	4	2	2	3		4
4	12	19	24	3	3	1	3	3	3	1	3	1	1	5	2	5	2	0	0	3	2	98	3	15	3	2	1		1	1	1			1						1	4	4	3	3	2	2	3		4
4	12	19	19	3	3	1	3	3	3	1	3	1	1	2	1	4	0	0	0	2	2	98	3	15	3	2	1		1	1	1			2						1	4	4	4	4	3	2	3		4
4	12	19	24	1	3	1	3	3	1	1	1	1	1	5	2	0	0	0	0	2	2	2	3	16	3	2	1		1	1	2			1	2					1	4	4	4	2	2	2	3		4
4	12	19	40	3	3	3	3	3	3	1	3	1	1	2	1	0	0	0	0	2	1	2	3	15	1	1	1		1	1	4			2	1		1		1	1	4	4	4	4	2	2	3		4
4	12	19	30	1	3	1	3	3	3	1	1	1	1	3	1	0	0	0	0	2	1	2	3	19	1	1	1		1	1	4			1	1		2		2	1	4	4	2	2	2	2	3		4
4	12	19	26	3	3	1	3	3	3	1	3	1	1	5	1	0	0	5	0	1	2	5	3	17	2	3	1		1	1	3			1	1		2			1	5	4	3	2	3	2	3		5
4	12	19	28	3	3	3	3	3	3	1	1	1	3							1	1	98	1		3	98	1		1	1	2			1	2					1	4	4	2	2	2	2	3		4
4	12	19	25	1	3	1	3	3	3	1	3	1	1	5	2	3	0	20	0	2	4	2	3	16	1	4	1		1	1	3			2	2		2			1	6	4	3	2	3	2	1	6
3	15	23	20	1	1	1	3	3	1	1	1	3	3							1	4	98	1		4	98	1		2	1	1			2						1	2	4	3	3	2	2	1	6
1	5	8	25	1	3	1	3	3	1	1	1	3	3							1	4	98	3	20	4	4	1		2	1	2			1	2					1	4	4	4	4	4	3	3		5
1	5	8	24	3	1	3	3	3	1	1	1	3	3							1	4	98	3	21	4	4	1		2	1	1			1						1	3	4	4	4	4	4	3		5
1	5	8	24	3	3	3	3	3	1	1	1	1	3							2	5	98	3	22	5	5	1		2	1	1			2						1	4	5	4	4	3	3	3		4
1	5	8	29	3	3	3	3	3	1	1	1	1	3							1	4	98	3	21	3	3	1		2	1	3			1	2		1			1	5	4	4	4	4	3	3		5
1	5	8	20	1	3	3	3	3	1	1	1	3	3							1	5	98	3	19	4	5	1		2	1	1			2						1	4	5	5	5	4	3	3		5
1	5	8	28	1	1	3	3	1	1	1	1	3	3							2	3	98	3	22	3	3	1		2	1	2			2	1					1	4	4	4	4	4	4	3		4
1	5	8	36	1	3	3	3	3	1	1	1	3	3							1	4	98	3	20	3	5	1		1	1	4			2	1		2		1	1	5	4	4	4	4	3	3		5
1	5	8	23	1	1	1	3	1	1	1	1	3	3							2	4	98	3	19	3	3	1		2	1	2			2	2					1	4	4	4	4	4	3	3		5
1	5	8	29	3	3	3	3	3	1	1	3	1	3							1	1	98	3	23	1	1	1		2	1	2			2	2					1	4	5	4	4	4	4	3		5
1	5	8	32	3	1	1	3	3	1	1	1	3	3							1	5	98	3	24	5	5	1		2	1	3			1	1		1			1	5	5	5	4	4	4	3		5
1	5	8	25	3	3	3	3	3	1	1	1	3	3							2	5	98	3	23	5	5	1		2	1	1			2						1	4	4	4	3	3	4	3		4
1	5	8	30	3	1	3	3	3	1	1	1	1	3							2	3	98	3	20	3	4	1		2	1	4			2	1		1		2	1	5	5	5	4	4	3	3		5
1	5	8	36	3	3	3	3	3	1	1	1	1	1	4	1	10	0	8	0	3	3	2	3	16	1	3	1		1	1	6			1	1		1		1	1	6	4	5	3	4	3	3		9
1	5	8	43	3	3	3	3	3	3	1	1	1	3							1	2	98	4	16	1	2	1		2	1	5			1	2		1		1	1	5	5	2	2	2	2	3		9
1	5	8	28	1	3	3	3	3	1	1	1	1	3							2	3	98	3	18	4	3	1		2	1	3			2	1		2			1	4	5	4	4	3	3	3		5
2	1	2	35	1	1	1	3	3	1	1	1	3	1	6	1	0	0	6	0	2	4	98	3	20	3	4	1		2	1	3			1	2		1			1	4	4	1	3	2	1	3		4
4	12	19	24	3	1	1	3	3	1	1	1	3	3							3	4	4	3	17	3	4	1		2	1	2			1	2					1	4	5	4	2	3	2	3		5
4	12	19	22	1	3	1	3	3	1	1	1	3	3							1	4	98	2		4	4	1		2	1	1			1						1	2	5	4	2	2	1	3		5
4	12	19	25	1	3	1	3	3	3	3	3	3	1	0	0	8	1	4	0	2	1	98	1		1	98	1		2	1	1			2						1	2	5	3	3	2	1	1	8
4	12	19	21	1	3	1	3	3	3	1	3	3	1	2	1	0	0	0	0	1	4	2	3	18	4	4	1		2	98										1	4	5	3	3	2	1	1	9
4	12	19	23	1	3	1	3	3	1	3	1	3	3							1	1	98	3	17	3	1	1		2	1	2			2	1					1	4	4	5	5	2	2	3		5
4	12	19	31	1	1	1	3	3	3	3	1	3	1	0	0	0	0	3	0	2	3	98	3	17	3	3	1		2	1	4			2	2		1			1	5	5	5	5	1	1	3		5
4	12	19	35	1	3	1	3	3	1	1	1	3	1	2	0	0	0	2	0	2	3	98	3	18	4	3	4		1	1	4			1	1		2		1	1	4	5	3	2	2	2	3		9
4	12	19	22	1	1	1	1	1	1	1	1	3	3							2	5	98	3	21	4	5	1		2	98										1	4	5	3	2	3	2	1	7
4	12	19	30	3	3	1	3	3	3	3	3	3	1	4	0	7	0	6	0	3	1	98	3	19	3	1	1		2	1	5			2	1		2		1	1	5	5	3	3	4	3	3		9
4	12	19	39	3	3	3	3	3	3	1	3	1	1	6	1	0	0	3	0	2	1	2	3	16	1	1	1		2	1	7			2	1		2		2	1	7	5	5	5	4	2	3		9
4	12	19	21	1	1	1	1	1	1	1	1	3	3							2	5	98	3	17	4	5	1		2	1	1			2						1	4	4	5	5	3	2	1	5
4	12	19	25	3	1	1	3	1	1	1	1	3	3							6	4	98	3	18	3	4	1		2	1	2			1	1					1	3	5	3	2	3	2	1	4
4	12	19	20	3	1	1	3	1	1	1	1	3	1	3	0	0	1	0	0	7	4	98	3	17	3	4	1		2	1	1			2						1	5	5	2	2	3	2	3		3
4	12	19	21	3	3	1	3	3	1	1	1	3	3							1	2	98	3	20	3	2	4		1	1	1			1						1	4	5	5	5	2	2	3		5
4	12	19	28	3	3	3	3	3	3	3	3	3	1	4	1	0	0	4	0	1	1	2	3	18	1	1	1		2	1	3			2	2		2			1	5	5	5	4	3	2	1	5
4	12	19	29	1	1	1	3	1	1	1	1	3	3							3	5	3	3	23	5	5	1		2	1	2			2	1					1	4	5	4	2	4	2	3		5
4	12	19	28	3	3	3	3	3	3	3	3	3	1	4	2	0	0	4	0	1	2	2	3	15	1	2	1		1	1	4			1	1		1		2	98		5	5	5	3	2	1	9
4	12	19	25	1	1	1	3	3	1	1	1	3	3							1	5	98	3	16	4	5	1		2	1	1			1						1	4	5	3	2	3	2	1	8
3	16	24	29	1	3	1	3	3	3	3	3	3	1	3	1	4	0	2	0	2	1	2	3	16	3	1	1		2	1	4			1	1		2		1	1	5	5	5	5	3	1	3		5
3	16	24	24	1	1	1	1	1	1	1	1	3	3							4	5	3	3	22	5	5	1		2	98										1	4	5	1	1	2	1	1	6
3	16	24	35	3	3	1	3	3	3	3	3	3	1	3	0	0	0	2	0	1	2	98	3	21	1	2	1		2	1	9			2	2		2		2	98		5	5	5	2	1	3		6
3	16	24	28	1	3	3	3	3	3	3	1	3	1	0	0	0	0	10	0	1	4	98	3	19	3	4	1		2	1	3			1	2		1			1	6	5	4	5	2	1	3		5
3	16	24	30	1	3	3	3	3	3	3	3	3	1	1	0	0	5	0	0	1	1	98	3	18	1	1	1		2	1	6			2	2		2		1	1	5	4	2	2	3	2	3		9
3	16	24	21	1	1	1	1	1	1	1	1	3	3							3	3	98	3	17	4	3	1		1	1	2			2	2					1	4	5	1	1	2	1	3		5
3	16	24	26	3	1	1	1	3	1	1	1	3	3							2	5	98	3	25	4	5	1		1	1	1			2						1	4	4	5	5	3	1	3		4
3	16	24	22	1	3	1	3	3	3	3	3	3	1	1	0	0	0	0	0	1	1	98	3	17	3	1	1		1	1	2			1	2					1	4	5	3	2	2	1	3		5
3	16	24	21	1	3	1	3	3	3	3	1	3	1	5	0	0	0	6	0	1	3	98	3	17	3	3	1		1	1	2			2	1					1	3	5	2	1	1	1	3		5
3	16	24	25	3	3	3	3	3	3	3	3	3	1	4	1	0	3	5	0	2	1	2	3	19	1	1	1		1	1	2			1	1					1	5	5	4	2	3	1	3		5
3	16	24	18	1	3	3	3	3	3	3	1	3	1	3	3	0	0	4	0	2	1	2	3	16	3	1	1		1	1	1			2						1	4	5	5	5	2	2	3		4
3	16	24	33	3	3	3	3	3	3	3	3	3	1	4	4	0	0	3	0	2	3	2	3	19	1	3	1		1	1	7			2	2		1		2	1	9	4	5	5	1	1	3		4
3	16	24	31	3	3	3	3	3	3	3	3	3	1	3	0	0	0	4	0	2	1	98	3	18	1	1	1		2	1	6			2	2		1		2	1	9	4	5	5	1	1	3		5
3	16	24	29	3	3	3	3	3	3	3	3	3	1	3	1	0	0	6	0	2	1	2	3	19	1	1	1		1	1	3			2	1		1			1	5	5	5	5	1	1	3		5
3	16	24	37	1	3	3	3	3	3	3	1	3	1	2	1	0	4	0	0	1	1	2	3	20	1	1	1		1	1	7			1	1		2		2	1	9	5	5	5	1	1	3		6
3	16	24	25	1	3	1	3	3	3	3	1	3	3							1	1	98	3	19	3	1	1		2	1	1			1						1	4	5	2	1	1	1	3		5
3	16	24	33	1	1	1	3	3	1	1	1	3	3							3	3	98	3	26	3	3	4		1	1	4			2	1		1		1	1	4	5	2	2	1	1	3		9
3	16	24	22	1	1	1	3	1	1	1	1	3	3							4	5	98	2		5	5	1		2	1	1			1						1	4	5	3	2	3	1	3		5
4	12	19	25	1	3	1	3	3	1	3	1	3	1	1	1	0	2	5	1	2	4	2	3	20	4	4	1		2	1	2			2	1					1	6	5	5	5	2	1	3		4
4	12	19	18	3	3	3	3	3	3	3	3	3	1	0	0	0	0	5	0	2	1	98	1		3	1	1		2	98										1	4	5	3	2	2	1	1	7
4	12	19	22	1	3	3	3	3	3	3	1	3	1	2	0	0	0	0	0	1	3	98	3	18	3	3	1		1	1	1			1						1	4	5	2	2	3	3	1	6
4	12	19	20	1	1	1	3	3	1	1	1	3	3							1	4	98	2		3	4	1		1	98										1	3	4	2	2	2	1	1	8
4	12	19	19	3	3	3	3	3	3	3	3	3	1	5	3	0	0	4	3	2	3	2	1		4	4	1		2	98										1	5	4	5	5	1	1	1	6
4	12	19	24	3	3	3	3	3	3	3	3	3	1	6	1	0	0	6	0	2	2	2	3	15	3	2	1		1	1	2			2	1					1	5	5	5	5	2	1	1	7
4	12	19	22	1	3	3	3	3	1	1	1	3	1	0	0	0	0	4	0	1	3	98	3	18	3	3	1		2	1	1			1						1	5	4	5	5	2	1	1	8
4	12	19	25	1	1	1	3	3	1	1	1	3	3							1	4	2	2		3	4	1		2	1	1			1						1	5	5	5	5	2	2	1	5
4	12	19	19	1	3	1	3	3	1	1	1	3	3							1	4	98	3	19	4	4	1		2	98										1	4	5	3	2	2	2	1	3
4	12	19	35	1	1	1	3	1	1	1	1	3	3							6	3	5	3	12	4	3	1		2	1	5			2	2		2			1	8	5	2	2	1	1	1	8
4	12	19	19	3	3	1	3	3	3	1	1	3	3							1	3	98	3	18	3	3	1		2	98										1	4	5	5	5	2	2	1	8
4	12	20	40	3	3	3	3	3	3	1	3	1	1	2	0	0	0	0	0	2	1	98	3	20	1	1	1		1	1	4			2	1		2		2	1	6	4	4	4	3	3	1	8
4	12	20	18	1	3	3	3	3	1	1	1	1	1	7	1	0	0	5	0	2	4	2	3	18	3	4	1		1	98										1	5	4	4	4	4	3	1	9
4	12	20	23	3	3	3	3	3	3	1	3	1	1	2	0	0	0	0	0	1	1	98	3	21	3	1	1		1	1	1			1						1	5	4	3	3	3	2	3		1
4	12	20	25	3	3	3	3	3	3	1	3	1	1	2	0	5	0	0	0	2	3	2	3	14	3	3	1		1	1	4			1	2		1		2	1	4	4	3	3	3	2	3		1
4	12	20	23	1	3	1	3	3	1	1	1	1	1	0	0	5	0	3	0	2	5	98	3	22	3	5	1		1	98										1	4	4	3	2	2	2	1	6
4	12	20	21	1	1	1	3	1	1	1	1	3	3							4	5	98	3	19	5	5	1		1	98										1	2	4	2	2	2	2	1	6
4	12	20	24	1	1	1	3	3	1	1	1	3	3							2	4	98	3	19	4	4	1		1	1	1			1						1	3	4	3	2	2	2	1	7
4	12	20	30	1	1	1	3	1	1	1	1	3	1	4	0	0	0	6	0	3	4	98	3	16	4	4	1		2	1	2			1	2					1	4	4	4	4	2	2	1	6
4	12	20	20	3	1	1	3	3	1	1	1	3	3							1	4	98	1		4	98	1		2	98										1	2	4	2	2	2	2	1	5
4	12	20	22	3	3	1	3	3	1	1	1	3	3							1	3	98	1		3	98	1		2	1	1			1						1	2	4	2	2	2	2	3		6
4	12	20	25	1	1	1	3	1	1	1	1	3	3							19	3	98	1		3	98	1		2	1	2			1	2					1	4	4	3	2	3	2	3		3
4	12	20	32	3	3	1	3	3	3	1	3	1	1	5	1	0	0	0	0	2	1	2	4	17	1	1	1		1	1	3			1	2		1			1	6	4	4	4	4	2	1	7
4	12	20	24	1	1	1	3	3	1	1	1	3	3							4	4	98	3	18	5	5	4		1	1	2			2	1					1	4	4	4	4	2	2	3		4
4	12	20	20	1	1	1	3	1	1	1	1	3	3							5	3	98	3	19	3	3	4		1	98										1	4	4	4	2	2	2	1	6
4	12	20	17	1	3	1	3	3	3	1	1	1	3							2	4	98	3	16	4	4	1		1	98										1	6	4	4	4	4	4	1	7
4	12	20	21	1	1	1	3	1	1	1	1	3	3							3	4	98	1		5	98	1		2	1	1			1						1	3	4	2	2	2	2	3		5
4	12	20	32	1	3	1	3	3	3	1	1	1	1	4	1	8	0	8	0	3	1	2	3	19	1	1	1		1	1	4			1	2		2		1	1	6	4	4	4	2	2	3		4
1	8	13	24	1	1	1	3	3	3	1	1	3	3							2	5	98	3	18	4	5	1		1	1	2			2	2					1	3	5	4	3	2	1	3		5
1	8	13	21	1	3	3	3	3	1	1	1	3	3							1	2	98	3	16	4	2	1		1	98										1	4	5	5	3	4	2	1	5
1	8	13	22	1	1	1	3	3	1	1	1	3	3							1	4	3	3	20	4	4	1		1	1	1			1						1	2	5	4	3	2	1	3		5
1	8	13	25	3	3	3	3	3	1	1	1	3	3							1	2	98	3	20	3	2	1		1	1	2			1	2					1	2	5	5	4	3	1	3		5
1	8	13	28	3	3	1	3	3	1	1	1	3	1	6	2	0	0	6	0	3	3	98	3	19	2	3	1		2	1	3			1	2		1			1	3	5	5	3	4	2	3		4
1	8	13	29	1	3	1	3	3	1	1	3	1	3							2	3	98	3	16	1	3	1		3	98										1	2	5	4	1	1	1	1	8
1	8	13	26	1	3	3	3	3	1	1	1	3	3							1	4	98	3	21	5	4	1		1	1	2			2	2					1	4	5	4	3	3	1	3		5
1	8	13	26	1	3	3	3	3	1	1	3	3	1	3	1	5	0	5	1	3	4	98	3	14	3	4	1		2	1	4			1	2		1		2	1	5	5	5	2	3	1	3		5
1	8	13	24	3	3	1	3	3	1	1	3	3	1	4	3	20	0	1	0	1	2	98	3	20	3	2	1		1	1	2			1	1					1	4	5	5	4	3	1	3		5
1	8	13	21	1	3	3	3	3	1	1	1	3	3							1	5	98	3	21	5	5	1		2	98										1	3	5	4	3	3	1	1	9
1	8	13	21	1	1	3	3	3	1	1	1	3	3							2	5	98	3	19	5	5	1		3	98										1	4	5	5	3	2	1	1	7
1	8	13	24	3	3	1	3	3	1	1	1	3	3							1	3	98	3	24	3	3	1		1	98										1	4	5	4	4	3	1	1	4
1	8	13	26	1	3	1	3	3	1	1	1	3	3							2	3	98	3	16	3	3	1		2	1	4			2	1		2		1	1	4	5	5	3	3	2	3		9
1	8	13	29	1	3	1	3	3	1	1	1	3	3							3	4	98	3	25	4	4	1		1	1	2			1	1					1	2	5	4	3	3	1	3		7
1	8	13	30	3	3	1	3	3	1	1	3	3	1	5	0	6	0	10	2	3	3	98	3	18	3	3	1		2	1	6			2	1		2		1	1	6	5	5	3	3	2	3		7
1	8	13	28	3	3	3	3	3	1	1	1	3	1	2	1	0	10	5	0	3	2	98	3	18	4	2	1		2	1	3			2	2		2			1	4	5	4	3	3	2	1	8
1	8	13	24	1	1	1	3	3	1	1	1	3	3							1	4	98	1		3	98	1		2	1	1			1						1	2	5	5	3	2	1	3		5
1	8	13	19	3	3	3	3	3	1	1	1	3	1	4	1	4	1	5	0	4	2	98	3	17	4	2	1		2	98										1	4	5	4	3	2	2	1	7
1	8	13	19	3	3	3	3	3	3	1	1	3	3							2	2	98	3	18	2	2	1		2	98										1	5	5	4	4	3	2	1	6
1	8	13	21	1	1	1	3	3	1	1	1	3	3							1	4	98	3	20	4	5	1		2	1	2			2	2					1	3	5	4	3	2	1	3		5
1	8	13	30	3	3	3	3	3	1	1	3	1	1	4	1	10	0	2	2	3	2	98	3	14	1	2	1		1	1	6			1	2		1		1	1	6	5	4	3	2	2	1	4
1	8	13	28	3	1	1	3	3	1	1	1	3	3							1	5	98	3	26	5	5	1		2	1	1			2						1	4	5	5	3	2	1	3		4
1	8	13	33	3	3	3	3	3	1	1	3	1	1	6	1	8	8	6	0	3	2	98	4	15	2	2	1		1	1	4			1	1		2		2	1	4	5	4	4	3	2	3		9
2	1	1	38	1	3	3	3	3	1	1	1	3	1	2	2	0	0	3	0	2	1	98	3	15	1	1	1		1	1	6			2	1		2		2	1	6	1	5	2	4	3	1	9
2	1	1	38	3	3	3	3	3	3	3	1	3	1	2	2	6	0	0	0	1	1	98	3	15	1	1	1		1	1	5			1	2		2		1	1	5	5	4	2	3	3	1	9
2	1	1	28	3	3	3	3	3	3	3	3	3	1	5	1	0	0	2	0	2	2	2	3	15	1	2	1		2	1	2			1	1					98		4	4	4	4	4	1	9
2	1	1	20	1	3	1	3	3	1	1	1	3	3							1	2	98	3	15	2	2	1		1	98										1	3	5	4	3	3	1	1	8
2	1	1	29	3	3	3	3	3	3	1	3	3	1	2	0	0	0	0	0	1	1	98	3	16	2	1	1		2	1	1			2						1	4	5	4	3	3	3	1	9
2	1	1	19	3	3	1	3	3	1	1	1	3	3							1	2	98	3	18	2	2	1		1	1	1			1						1	4	5	4	1	4	3	3		4
2	1	1	20	1	3	1	3	3	3	1	1	1	1	3	1	4	0	0	0	1	1	2	3	15	2	1	1		2	1	2			1	2					1	4	5	5	3	4	3	3		4
2	1	1	32	3	3	3	3	3	3	1	3	3	1	3	1	0	0	0	0	2	3	98	3	15	1	3	1		1	1	6			1	1		2		1	1	6	5	4	2	4	3	1	4
2	1	1	36	3	3	1	3	3	3	3	3	3	1	8	2	0	10	6	0	1	1	2	3	15	1	1	1		1	1	5			2	2		2		2	1	6	5	1	1	4	3	1	9
2	1	1	32	1	3	1	3	3	3	3	3	3	1	6	2	10	0	4	0	2	2	2	3	15	1	2	1		1	1	4			2	2		1		1	1	5	5	4	1	4	3	1	9
2	1	1	46	1	3	1	3	3	3	1	1	3	1	4	3	1	5	3	0	3	1	2	3	13	1	1	1		1	1	9			1	2		1		2	1	6	5	5	5	5	5	1	9
2	1	1	38	3	3	3	3	3	3	3	1	3	1	5	3	6	0	0	0	2	1	98	3	15	1	1	1		1	1	6			1	1		2		2	1	7	5	5	4	4	3	1	8
2	1	1	40	1	3	1	3	3	3	3	1	3	1	5	1	20	0	0	0	4	2	2	3	13	1	2	1		1	1	9			1	1		2		2	1	3	5	4	1	2	3	1	9
2	1	1	30	3	3	1	3	3	3	3	3	3	1	6	2	10	0	0	0	2	3	2	3	15	2	3	1		1	1	3			2						1	4	5	4	3	4	3	1	9
2	1	1	35	3	3	3	3	3	3	3	3	3	3							2	1	98	3	18	1	1	1		2	1	3			1	2		1			1	6	5	4	3	4	3	1	8
2	1	1	20	3	3	3	3	3	3	3	1	3	3							1	1	98	3	18	1	1	1		2	98										1	5	5	4	3	4	3	1	9
2	1	1	30	3	3	1	3	3	3	1	1	3	3							1	4	98	3	16	3	4	1		1	1	2			2	2					1	4	5	4	3	4	3	3		7
2	1	1	22	3	3	3	3	3	3	3	3	3	1	5	0	3	0	0	0	2	1	98	3	15	1	1	1		1	1	1			2						1	4	5	4	1	4	3	3		4
2	1	1	20	1	3	1	3	3	3	3	1	1	1	1	1	0	0	10	0	1	2	2	3	15	1	2	1		1	1	2			2	1					98		3	3	3	3	3	3		4
2	1	1	23	1	3	3	3	3	3	3	3	1	1	12	1	6	0	1	0	2	1	2	3	13	1	1	1		2	1	5			1	1		2		1	1	4	5	4	4	4	3	3		9
2	1	1	23	3	3	3	3	3	3	3	3	3	1	4	1	1	0	0	0	1	1	2	3	16	1	1	1		2	1	2			1	1					1	7	1	2	1	3	4	3		4
2	1	1	30	1	3	3	3	3	3	3	3	3	1	3	1	0	0	2	0	2	1	2	3	15	1	1	1		2	1	4			2	1		1		1	98		4	4	4	4	4	3		5
2	1	1	42	1	3	1	3	3	3	1	1	3	1	1	1	0	0	3	0	1	2	2	3	18	2	2	1		1	1	7			1	2		2		2	98		4	4	4	4	4	3		5
2	1	1	26	1	1	1	1	3	1	1	1	1	3							1	4	98	3	22	3	4	1		2	1	2			1	2					1	3	4	4	2	4	3	3		7
2	1	1	22	3	3	3	3	3	3	3	1	1	3							1	5	98	3	15	5	5	1		1	1	1			2						1	2	4	4	4	3	3	3		5
2	1	1	30	1	1	1	3	3	3	1	1	1	3							1	3	98	3	13	1	3	1		1	1	3			1	1		2			1	4	4	4	3	4	3	3		3
2	1	1	30	3	3	3	3	3	3	3	3	1	1	6	1	5	0	5	0	5	2	2	3	16	1	2	1		2	1	4			2	2		2		1	98		5	5	5	5	5	3		4
2	1	1	24	3	3	1	3	3	3	1	3	3	1	2	0	0	0	0	0	2	2	98	3	18	4	2	1		1	1	2			1	1					1	4	5	4	3	4	3	3		5
2	1	1	35	3	3	3	3	3	3	3	3	1	3							2	1	98	3	19	1	1	1		2	1	4			2	2		2		2	1	6	4	2	1	4	3	3		5
2	1	1	40	3	3	3	3	3	3	3	3	3	3							1	1	98	3	13	1	1	1		2	1	5			1	1		1		1	1	7	5	4	3	5	3	3		4
2	1	1	29	3	3	3	3	3	3	3	3	3	3							2	1	98	3	16	1	1	1		3	1	2			1	1					1	6	1	1	3	4	3	3		5
2	1	1	40	3	3	3	3	3	3	3	3	3	3							1	1	98	3	15	1	1	1		2	1	9			1	1		1		2	1	6	5	4	4	5	5	3		5
2	1	1	29	3	3	3	3	3	3	3	3	3	1	4	1	20	1	5	0	2	1	2	3	13	1	1	1		2	1	5			2	1		2		2	1	6	4	4	4	4	4	3		6
2	1	1	30	1	3	3	3	3	3	3	1	3	1	12	2	20	5	15	0	3	1	2	3	16	1	1	1		2	1	5			1	1		1		2	1	5	5	4	3	4	3	1	8
2	1	1	35	3	3	3	3	3	3	3	3	3	3							2	1	98	3	17	1	1	1		2	1	3			1	2		1			1	5	5	4	3	4	3	1	7
2	1	1	30	3	3	3	3	3	3	3	3	3	1	5	2	10	0	3	0	2	3	2	3	14	1	3	1		2	1	5			1	1		1		1	1	5	4	4	3	4	3	3		7
2	1	1	40	3	3	3	3	3	3	3	3	3	3							2	1	98	1		1	98	1		2	1	3			1	1		1			1	5	5	3	5	4	3	3		7
2	1	1	26	1	3	1	3	3	3	1	1	3	3							1	1	98	3	18	4	1	1		2	1	1			2						1	3	4	4	4	4	4	3		5
2	1	1	35	3	3	3	3	3	3	3	3	3	3							1	1	98	1		1	98	1		3	1	2			1	1					1	2	5	4	3	3	3	3		7
2	1	1	30	3	3	3	3	3	3	3	3	3	1	10	1	2	2	5	0	2	1	2	3	15	1	1	1		2	1	5			2	2		2		2	1	9	4	4	4	4	4	3		5
2	1	1	25	1	3	1	3	3	3	3	1	3	3							1	4	98	3	23	1	4	1		2	1	1			2						1	3	5	5	4	1	1	3		5
2	1	1	39	1	1	1	3	3	1	1	1	3	3							2	4	98	3	17	3	4	1		1	1	3			1	2		1			1	3	5	4	3	2	1	3		5
2	1	1	42	1	3	3	3	3	3	3	1	3	3							2	1	98	3	15	1	1	1		1	1	2			1	1					1	6	5	5	5	4	3	3		5
2	1	1	40	1	1	1	3	3	1	1	1	3	3							2	1	98	3	20	1	1	1		2	1	4			1	1		1		1	1	5	4	4	3	4	3	3		5
2	1	1	39	1	3	3	3	3	1	1	1	3	1	15	2	30	10	15	0	2	1	2	3	15	1	1	1		2	1	5			1	1		2		2	1	5	5	4	3	4	3	3		5
1	7	11	21	3	3	3	3	3	1	1	3	3	3							2	2	98	3	16	3	2	1		2	1	1			1	1					1	4	5	4	4	4	4	3		5
1	7	11	20	3	3	3	3	3	1	1	1	3	1	3	1	10	0	3	0	3	3	2	3	18	3	3	1		2	1	1			1						1	4	5	5	4	4	4	3		4
1	7	11	34	3	3	3	3	3	1	1	1	3	3							2	4	98	3	18	1	4	1		2	1	4			1	2		1		1	1	4	5	4	4	4	2	3		9
1	7	11	32	3	3	3	3	3	1	1	1	3	3							2	2	98	3	20	3	3	1		1	1	2			2	1					1	4	5	4	3	3	3	3		7
1	7	11	23	3	3	3	3	3	3	3	3	3	1	2	0	0	0	0	0	2	2	98	3	18	1	2	1		2	1	2			2	1					1	4	5	4	3	3	3	3		5
1	7	11	26	3	3	3	3	3	1	3	1	1	3							2	3	98	3	18	3	3	1		2	1	2			1	1					1	4	5	5	5	5	5	3		5
1	7	11	40	3	3	3	3	3	1	1	1	1	1	3	1	5	0	5	0	2	1	2	3	16	1	1	4		1	1	8			1	1		1		1	1	8	5	4	3	4	3	3		9
1	7	11	25	3	3	3	3	3	1	1	1	1	1	1	0	0	0	0	0	1	3	98	3	24	3	1	1		2	1	1			2						1	2	5	5	2	3	1	3		4
1	7	11	30	3	3	3	3	3	1	1	1	1	3							2	1	98	3	22	3	1	1		2	1	3			2	2		2			1	4	5	4	4	4	4	3		5
1	7	11	30	3	3	3	3	3	3	3	3	1	3							2	3	98	3	16	1	3	1		2	1	4			1	1		2		1	1	7	5	4	3	4	3	3		4
1	7	11	23	3	3	3	3	3	3	1	3	1	1	1	0	5	0	2	0	2	1	98	3	16	1	1	1		2	1	2			2	1					1	3	5	4	4	4	3	3		5
3	16	24	28	3	3	3	3	3	1	1	1	1	3							1	3	98	3	15	3	1	1		1	1	1			1						1	3	4	4	2	2	2	3		7
3	16	24	30	1	3	1	3	3	1	1	3	1	1	4	1	0	5	1	0	2	1	98	3	20	1	1	1		2	1	3			1	2		1			1	7	5	4	3	3	2	3		5
3	16	24	35	1	1	1	3	1	1	1	1	1	3							2	5	98	3	15	4	5	1		2	1	3			1	1		1			1	3	5	2	2	4	2	3		9
3	16	24	37	1	3	3	3	3	3	1	3	1	1	3	0	0	0	0	0	1	1	98	3	16	1	1	1		2	1	7			2	2		1		2	1	7	4	2	2	2	2	3		9
3	16	23	30	1	3	1	3	3	1	1	1	1	3							1	1	98	3	20	1	1	1		1	1	2			1	2					1	9	5	2	2	2	2	3		5
3	16	24	25	1	1	1	3	1	1	1	1	1	1	4	0	0	0	0	0	1	4	98	3	24	5	3	1		1	1	1			1						1	4	4	4	2	2	2	3		4
3	16	24	35	1	1	1	3	3	1	1	1	1	3							2	1	98	3	18	1	1	1		1	1	2			1	2					1	9	4	4	4	3	3	3		4
3	16	24	20	1	3	1	3	3	1	1	1	1	1	2	0	0	0	2	0	2	1	98	3	15	1	1	1		1	1	2			1	1					1	9	5	4	4	3	2	3		5
3	16	24	23	1	3	1	3	1	1	1	3	1	1	2	0	0	5	2	0	1	1	98	3	19	4	1	1		1	1	1			1						1	6	4	4	3	3	2	1	7
3	16	24	25	1	1	1	3	1	1	1	1	1	3							2	5	98	3	23	5	5	1		1	1	1			2						1	4	4	3	2	3	2	3		5
3	16	24	27	1	1	1	3	1	1	1	1	3	3							2	4	98	3	21	4	4	1		1	98										1	4	5	2	1	2	1	1	8
3	16	24	25	3	3	3	3	3	3	3	3	1	1	1	0	0	2	1	0	3	3	98	3	24	3	3	1		1	98										1	4	4	3	3	2	2	1	4
3	16	24	25	3	3	3	3	3	3	1	3	1	1	4	0	5	0	2	0	2	1	98	3	23	1	1	1		1	98										1	4	4	3	3	3	2	1	5
3	16	24	25	3	3	3	3	3	3	3	3	3	1	3	1	0	5	0	0	2	1	98	3	15	1	1	1		1	1	1			1						1	4	2	2	2	3	3	3		4
3	16	24	28	1	1	1	3	1	1	1	1	1	3							2	5	98	1		5	98	1		2	98										1	3	4	4	3	2	2	1	7
3	16	24	20	3	3	1	3	3	3	1	3	1	1	3	0	0	5	2	0	2	1	6	3	19	1	1	1		1	98										1	9	4	4	4	2	1	1	5
3	16	24	25	1	1	1	3	1	1	1	3	1	3							2	5	3	3	18	4	5	1		1	1	2			1	1					1	4	4	2	2	2	2	3		4
1	7	12	28	3	3	1	3	3	3	3	1	1	1	1	0	3	0	2	0	2	2	98	3	21	1	2	1		1	1	1			2						1	3	5	4	3	2	1	3		5
1	5	8	27	1	1	1	3	3	1	1	1	1	3							3	4	98	3	23	3	5	1		2	1	2									1	3	5	4	3	3	2	3		5
1	5	8	29	1	1	1	3	3	1	1	1	1	3							1	5	98	3	24	5	5	1		2	1	1			2						1	3	5	4	4	3	2	3		4
1	5	8	23	1	1	1	3	3	1	1	1	1	3							2	5	98	3	22	5	5	1		2	1	1			2						1	3	5	5	4	3	2	3		4
1	5	8	21	1	1	1	3	3	1	1	1	1	3							3	4	98	3	18	4	4	1		2	1	1			2						1	5	5	4	4	3	2	3		4
1	5	8	30	1	1	1	3	3	1	1	1	3	3							3	5	98	3	19	5	5	1		1	1	2			2	2					1	5	5	5	4	3	2	3		4
1	5	8	23	1	1	1	3	3	1	1	1	1	3							1	5	98	3	16	5	5	1		2	1	1			1						1	3	5	5	4	3	2	3		4
1	5	8	30	1	1	1	3	3	1	1	1	1	3							3	5	98	3	15	5	5	1		1	1	3			2	1		1			1	5	5	5	4	3	2	3		4
1	5	8	26	1	1	1	3	3	1	1	1	1	3							2	3	98	3	15	1	3	1		2	1	4			1	1		2		2	1	5	5	5	5	4	2	3		4
1	5	8	26	1	3	1	3	3	1	1	1	3	3							2	4	98	3	21	3	4	1		1	1	2			1	2					1	3	5	5	4	3	2	3		5
1	5	8	21	1	3	1	3	3	1	1	1	3	3							2	4	98	3	19	3	4	1		1	1	1			1						1	3	5	5	4	3	2	3		5
1	5	8	20	1	3	1	3	3	1	1	1	1	3							2	5	98	3	19	3	5	1		2	1	1			2						1	3	5	5	4	3	1	3		4
1	7	8	26	1	1	1	3	1	1	1	1	1	3							3	5	98	3	18	3	5	1		2	1	3			2	2		2			1	5	5	5	5	3	1	3		5
1	5	8	29	1	1	1	3	3	1	1	1	1	3							3	5	98	3	19	5	5	1		1	1	3			1	1					1	5	5	5	4	3	2	3		5
1	5	8	25	1	1	1	3	3	1	1	1	1	3							1	3	98	3	19	4	5	1		2	1	2			2	1		1			1	4	5	5	4	3	2	3		4
1	5	8	21	1	1	1	3	3	1	1	1	1	3							3	5	98	3	20	4	5	1		1	1	1			1						1	3	5	5	5	3	1	3		4
1	5	8	24	1	1	1	3	3	1	1	1	1	3							1	5	98	3	17	3	5	1		2	1	3			1	2		2			1	5	5	5	4	3	1	3		5
1	5	8	40	1	3	1	3	3	1	1	1	3	3							2	3	98	3	18	1	3	1		1	1	3			2	1		1			1	4	5	5	4	3	1	3		9
1	5	8	26	1	3	1	3	3	1	1	1	1	3							1	5	98	3	25	5	5	1		1	1	1			2						1	4	5	5	4	3	2	3		4
2	3	7	27	3	3	3	3	3	3	1	1	1	1	4	1	10	0	5	2	2	3	98	3	20	3	3	1		2	1	3			2	1		1			1	6	5	4	3	2	1	3		5
2	3	7	24	1	1	1	3	3	1	1	1	3	3							1	5	2	3	21	3	5	1		1	1	2			2	2					1	4	5	5	3	1	1	3		4
2	3	7	20	1	3	1	3	3	1	1	1	1	1	4	2	9	0	8	3	2	3	98	3	19	4	3	1		2	1	1			1						1	6	5	1	1	1	1	3		5
2	3	7	27	3	3	1	3	3	3	3	1	1	3							1	1	98	3	26	3	1	1		2	1	1			2						1	3	5	2	2	1	1	3		5
2	3	7	44	3	3	3	3	3	3	3	3	3	1	6	1	0	0	5	0	3	1	98	3	15	1	1	1		1	1	6			1	2		2		2	1	6	5	1	1	1	1	3		9
2	3	7	28	3	1	1	3	1	1	1	1	3	3							2	5	98	3	23	5	5	1		2	1	3			1	2		1			1	4	5	1	1	1	1	3		5
2	3	7	21	1	1	1	3	3	1	1	1	3	3							1	4	98	3	19	4	5	1		2	1	1			1						1	5	5	1	1	1	1	3		4
2	3	7	30	1	1	1	3	3	1	1	1	3	3							3	5	98	3	25	5	5	1		2	1	2			1	1					1	4	5	1	1	1	1	3		4
2	3	7	20	1	1	1	3	3	1	1	1	3	3							3	5	98	3	19	5	5	1		2	1	1			2						1	4	5	4	2	2	2	3		3
2	3	7	20	3	3	1	3	3	3	1	1	3	1	6	1	10	0	6	0	2	3	98	3	18	1	3	1		1	1	1			1						1	4	5	4	2	1	1	3		4
2	3	7	20	1	3	1	3	3	3	1	1	3	1	5	3	16	0	20	0	2	4	98	3	18	4	3	1		2	1	1			1						1	4	5	1	1	1	1	3		5
2	3	7	23	3	3	3	3	3	3	3	1	1	1	8	0	14	0	8	0	3	3	98	3	16	3	3	1		2	1	3			1	2		1			1	4	5	2	2	1	1	3		5
2	3	7	24	1	1	1	3	3	1	1	1	3	3							1	4	98	3	19	4	4	1		2	1	2			1	2					1	4	5	2	2	1	1	3		4
2	3	7	33	3	1	1	3	3	1	1	1	3	3							4	3	98	3	14	3	3	1		1	1	3			2	1		2			1	6	5	5	4	1	1	1	7
2	3	7	20	3	3	1	3	3	1	1	1	3	1	0	1	0	0	0	0	1	3	2	3	12	1	3	1		2	1	1			1						1	4	5	3	2	2	2	1	8
2	3	7	21	3	1	1	3	3	1	1	1	3	3							2	3	98	3	18	4	3	1		2	1	1			2						1	4	5	4	2	2	1	3		4
2	3	7	20	1	3	1	3	3	1	1	1	3	1	4	1	0	0	6	0	2	4	98	3	20	4	4	1		2	1	1			1						1	5	5	3	2	1	1	3		4
2	3	7	25	1	1	1	3	3	1	1	1	3	3							2	5	98	3	19	4	5	1		2	1	2			1	2					1	5	5	3	2	2	1	3		4
2	3	7	22	1	1	1	3	3	1	1	1	3	3							1	4	98	3	19	4	5	1		1	1	1			1						1	4	5	2	2	1	1	3		4
2	3	7	19	3	3	1	3	3	3	3	1	3	1	4	2	10	0	8	0	3	3	98	3	19	3	3	1		1	98										1	4	5	2	2	1	1	1	4
3	16	24	30	3	3	3	3	3	3	3	3	1	1	2	0	0	0	0	0	2	1	98	3	17	1	1	1		1	1	2			1	1					1	3	1	5	3	3	3	3		2
3	16	24	24	1	1	1	3	1	1	1	1	3	3							2	4	98	2		4	5	1		2	98										1	4	5	3	3	3	3	1	5
3	16	24	18	3	3	3	3	3	3	3	1	1	3							1	4	98	2		4	5	1		2	98										1	2	5	3	4	3	3	3		4
3	16	24	23	3	3	3	3	3	3	3	1	1	1	2	0	0	0	0	0	2	3	98	3	19	3	3	1		1	1	2			2	1					1	3	5	2	3	3	3	3		4
3	16	24	28	1	1	1	1	1	1	1	1	1	3							2	5	98	3	27	5	5	1		2	1	1			1						1	2	5	3	3	1	1	3		4
3	16	24	23	1	3	3	3	3	3	1	1	1	1	3	0	0	0	0	0	0	4	98	3	21	4	4	1		2	98										1	3	5	3	3	3	3	1	8
3	16	24	30	3	3	3	3	3	3	3	1	1	3							2	4	98	3	18	1	4	1		2	1	2			2	1					1	3	5	3	1	1	1	3		4
3	16	24	28	1	1	1	1	1	1	1	1	3	3							2	4	98	3	22	3	5	1		2	1	2			1	2					1	3	5	3	2	2	2	3		4
3	16	24	21	1	1	1	1	3	3	3	1	1	1	2	0	0	0	0	0	0	4	98	3	17	4	5	1		2	1	2			2	1					1	3	5	2	3	3	3	3		4
3	16	24	21	1	1	1	1	3	3	3	3	1	3							2	5	98	3	19	5	5	1		2	1	1			2						1	3	5	3	3	3	3	3		4
3	16	24	22	1	1	3	3	3	3	3	1	1	3							1	1	98	3	18	1	3	1		2	1	2			2	1					1	3	5	2	2	2	2	3		6
3	16	24	21	1	3	3	1	3	3	3	1	3	1	1	0	0	0	0	0	1	3	98	3	7	2	3	1		1	1	2			1	1					1	3	5	4	4	2	4	3		4
3	16	24	27	1	1	1	1	1	3	1	1	1	3							2	4	98	3	27	4	4	1		2	98										1	2	5	3	3	3	4	1	7
3	16	24	36	3	3	3	3	3	3	3	3	1	1	1	0	5	0	0	0	2	4	98	3	16	2	2	1		2	1	3			1	2		1			1	4	5	3	2	2	2	3		4
3	16	24	18	1	3	3	3	3	3	3	1	1	3							4	4	98	2		4	4	1		2	98										1	2	5	2	3	3	3	3		3
3	16	24	20	3	1	1	3	3	3	3	1	1	3							1	2	98	3	18	2	2	1		2	98										1	2	5	2	4	3	3	1	5
3	16	24	30	1	1	3	3	3	1	1	1	1	3							1	4	98	3	20	4	4	1		2	1	1			1						1	5	5	3	3	3	2	1	9
3	16	24	22	1	1	3	1	1	1	1	1	3	3							2	4	98	3	19	4	4	1		3	1	1			1						1	2	5	3	4	3	2	3		4
3	16	24	19	3	3	3	3	3	3	3	1	3	3							1	4	98	3	16	3	4	1		2	1	1			2						1	3	5	1	3	1	1	1	6
3	16	24	21	3	3	3	3	3	3	3	1	1	1	3	0	0	0	0	0	2	3	98	3	18	3	1	1		2	1	2			1	2					1	3	5	1	2	2	3	3		5
3	16	24	21	1	1	3	3	1	1	1	1	3	3							2	3	98	3	19	3	3	1		4	1	1			1						1	3	5	4	3	4	4	3		5
3	16	24	33	3	3	1	3	3	3	3	1	3	3							3	4	98	3	28	4	4	1		2	1	2			1	2					1	3	5	2	2	2	2	3		5
3	16	24	20	1	1	1	3	1	1	1	1	3	3							2	4	98	3	18	4	4	4		3	1	1			1						1	2	5	2	2	2	2	3		5
3	16	24	36	1	1	1	1	1	1	1	1	1	3							4	5	4	3	25	5	5	1		2	1	1			2						1	2	5	2	2	2	2	3		4
3	16	24	19	3	3	3	3	3	1	1	1	3	3							1	4	98	2		4	4	1		2	1	1			2						1	3	5	2	2	2	2	3		4
3	16	24	24	1	1	1	3	1	1	1	1	3	3							3	4	98	3	20	4	5	1		2	98										1	2	5	3	3	3	3	1	5
3	16	24	25	3	1	1	1	1	1	1	1	3	3							3	5	98	3	22	5	5	1		2	1	1			2						1	2	5	4	2	2	2	3		5
3	16	24	23	1	1	1	3	1	1	1	1	3	3							2	5	98	2		5	5	1		3	1	1			1						1	4	5	2	2	2	2	3		4
3	16	24	20	3	1	1	3	3	1	1	1	3	3							1	3	98	3	18	3	3	1		2	1	1			1						1	3	5	2	2	2	2	3		5
3	16	24	25	3	1	1	3	1	1	1	1	3	3							3	4	98	2		4	4	1		2	1	2			1	2					1	3	5	2	2	2	2	3		4
3	16	24	19	3	3	1	3	3	1	1	1	1	1	2	2	3	0	8	0	2	3	98	4	16	1	3	1		2	1	1			1						1	3	5	1	3	5	2	3		4
3	16	24	35	3	1	1	3	3	1	1	3	3	3							1	4	5	3	27	5	5	1		2	1	2			1	2					1	3	3	5	2	5	2	3		5
1	7	12	24	3	3	1	3	3	1	1	1	3	3							2	1	98	3	20	1	1	1		2	1	1			2						1	4	4	4	3	4	3	1	9
1	7	12	20	3	3	3	3	3	3	3	3	3	1	5	0	15	0	5	0	2	1	2	3	19	1	1	1		3	98										98		5	4	4	4	4	1	9
1	7	12	30	3	3	3	3	3	3	3	3	3	3							2	1	98	3	17	1	1	1		2	1	3			2	2					1	3	5	4	3	4	3	1	7
1	7	12	33	1	1	1	3	3	1	1	1	3	3							2	4	98	3	18	4	4	1		1	1	3			1	2		2			1	5	4	4	4	4	4	1	6
1	7	12	33	1	3	3	3	3	3	3	3	3	1	1	0	0	0	0	0	2	1	98	3	15	1	1	1		2	1	5			1	1		1		1	1	5	5	5	4	5	4	1	9
1	7	12	39	1	1	1	3	3	1	1	1	3	3							2	1	98	3	15	1	1	4		1	1	2			1	1					1	4	5	5	3	5	4	3		5
1	7	12	28	1	1	3	3	3	3	3	3	3	3							2	1	98	3	16	1	1	4		2	1	5			1	1		1		1	1	5	4	4	4	4	3	3		5
1	7	12	42	3	3	3	3	3	3	3	1	3	1	8	1	2	0	2	1	2	1	2	3	12	1	1	1		2	1	7			1	2		2		2	1	5	5	5	5	5	5	3		5
1	7	12	26	3	3	3	3	3	3	3	3	3	3							2	1	98	3	18	1	1	1		2	1	3			2						1	6	4	4	4	4	3	1	8
3	16	24	19	1	3	1	3	3	1	1	3	1	1	2	0	0	0	8	1	1	1	98	3	18	1	1	1		2	98										1	7	4	4	4	3	2	1	4
3	16	24	28	1	1	1	3	1	1	1	1	3	3							2	5	4	3	21	5	5	1		1	1	2			1	1					1	4	4	3	2	3	2	1	7
3	16	24	18	3	3	3	3	3	3	3	3	1	3							1	1	98	3	17	1	1	1		2	98										1	4	4	4	2	2	2	1	7
3	16	24	20	1	3	1	3	3	1	1	1	1	3							1	4	98	3	18	1	1	1		1	1	1			2						1	4	4	3	3	2	2	3		4
3	16	24	25	1	1	1	3	3	1	1	1	1	3							3	4	98	3	18	4	4	1		1	1	1			2						1	4	4	4	3	2	2	1	2
3	16	24	35	1	1	1	3	1	1	1	1	1	3							2	4	98	3	23	5	4	1		1	1	3			1	1		1			1	3	4	3	2	3	2	3		9
3	16	24	40	3	3	1	3	3	1	1	1	1	1	3	0	6	0	0	0	1	1	98	3	18	1	1	1		1	1	7			1	1		2		1	1	9	4	4	4	2	2	3		4
3	16	24	23	1	1	1	3	3	1	1	1	1	1	0	0	0	3	105	0	3	5	98	2		4	5	1		1	1	1			2						1	1	4	2	2	2	2	3		9
1	11	18	22	3	3	1	3	3	3	3	3	1	1	2	1	2	0	0	0	1	1	2	3	19	3	2	1		2	1	1			1						1	4	5	5	4	3	3	1	8
1	11	18	16	3	3	3	3	3	3	3	3	1	1	2	1	0	0	0	0	1	3	2	3	15	3	3	1		2	98										1	3	5	4	3	3	1	1	6
1	11	18	20	3	3	1	3	3	3	3	1	1	1	2	0	0	0	0	0	1	2	98	3	14	3	3	1		2	98										1	5	5	5	4	4	3	1	9
1	11	18	36	3	3	3	3	3	3	3	3	1	1	1	1	2	2	2	1	2	3	2	3	18	1	3	1		2	1	4			1	1		2		2	1	5	5	4	4	3	2	1	9
1	11	18	20	3	3	1	3	3	3	3	3	1	1	2	0	0	0	2	0	1	3	98	3	11	3	3	1		1	1	1			1						1	5	5	5	5	5	4	3		4
1	11	18	24	1	3	1	3	3	1	1	1	3	3							1	3	98	3	20	3	3	1		2	1	2			1	1					1	4	5	5	4	4	2	3		4
1	11	18	39	3	3	1	3	3	3	3	3	1	1	3	0	0	0	0	0	2	2	98	3	17	1	2	1		1	1	9			1	2		2		1	1	9	4	3	2	4	4	3		9
1	11	18	21	1	1	1	3	3	1	1	1	3	3							2	4	98	3	18	3	4	1		2	1	2			1	1					1	4	5	5	4	3	2	3		4
1	11	18	38	3	3	1	3	3	3	3	3	1	1	2	1	0	0	2	0	2	2	2	3	19	1	3	1		1	1	6			1	2		1		1	1	6	5	4	3	4	3	3		9
1	11	18	20	3	3	1	3	3	3	3	3	1	1	2	0	0	0	0	0	2	2	98	3	17	1	2	1		1	1	1			1						1	4	5	5	4	3	2	1	9
1	11	18	22	3	3	3	3	3	3	3	3	1	1	3	1	0	0	0	0	2	2	2	3	19	1	2	1		1	98										1	4	5	5	5	3	2	1	9
1	11	18	24	1	1	1	3	3	1	1	1	1	3							1	5	98	3	22	5	5	1		2	98										1	3	5	5	3	3	2	3		4
1	11	18	23	1	3	1	3	3	1	1	1	1	3							2	3	98	3	19	3	4	4		1	1	2			1	1					1	4	5	5	4	3	2	3		4
1	11	18	23	1	3	1	3	3	1	1	1	3	3							2	5	98	3	22	5	5	1		1	1	1			1						1	3	5	5	4	3	2	3		4
1	11	18	25	1	3	1	3	3	1	1	1	3	3							2	4	98	3	20	3	4	1		1	1	2			1	2					1	5	5	5	4	3	2	3		4
1	11	18	28	1	3	1	3	3	1	1	1	1	3							1	5	98	3	25	5	5	1		2	1	2			2	1					1	4	5	5	4	4	2	3		4
1	11	18	25	3	3	3	3	3	3	3	3	1	1	1	0	0	0	2	0	1	3	98	3	23	3	3	1		2	1	1			1						1	3	5	5	4	4	3	3		4
1	11	18	27	1	1	1	3	3	1	1	1	1	3							2	5	98	3	23	3	5	1		1	1	1			1						1	4	5	5	3	3	2	3		4
1	11	18	23	1	1	1	3	3	1	1	1	1	3							2	5	98	3	18	3	5	1		2	1	1			2						1	3	5	5	4	3	2	3		4
1	9	15	36	3	3	1	3	3	3	1	1	3	1	4	1	4	0	4	0	2	3	98	2		1	3	1		1	1	7			2	2		1		2	1	8	4	3	3	3	3	1	7
1	9	15	34	1	3	3	3	3	3	3	3	1	1	4	1	3	3	5	0	4	2	98	2		1	2	1		1	1	4			2	1		1		1	1	5	4	4	4	2	2	1	8
1	9	15	28	1	3	1	3	3	1	1	1	3	1	0	1	0	0	0	0	2	3	98	2		3	3	1		1	1	2			2	1					1	5	4	4	3	3	2	1	8
1	9	15	17	3	3	1	3	3	1	3	1	3	1	2	2	0	12	5	0	4	3	98	2		3	3	1		1	1	1			1						1	4	4	4	4	3	3	3		5
1	9	15	28	1	1	1	3	3	1	1	1	3	3							1	3	98	2		3	3	1		1	1	4			1	1		1		2	1	5	4	3	3	3	3	3		5
1	9	15	22	1	3	1	3	3	3	1	1	1	1	3	1	0	0	4	0	2	3	98	2		3	3	1		1	1	2			1	2					1	5	4	3	3	2	2	1	7
1	9	15	22	3	3	3	3	3	1	1	3	1	1	3	1	0	0	0	0	0	1	98	2		3	1	1		1	1	1			1						1	5	4	3	2	2	2	3		5
1	9	15	25	1	3	3	3	3	3	3	3	1	1	3	1	0	0	4	0	1	3	98	2		3	3	1		1	1	3			2	1		1			1	4	4	4	4	3	3	1	9
1	9	15	37	1	3	1	3	3	1	1	1	1	1	6	1	8	4	11	0	3	1	98	2		1	1	1		1	1	5			2	1		2		2	1	6	4	4	2	2	2	3		3
1	9	15	24	1	3	1	3	3	1	1	1	3	1	4	2	6	7	15	0	2	3	98	3	20	3	3	1		2	1	1			1						1	5	4	4	4	2	2	1	4
1	9	15	34	3	3	3	3	3	3	3	3	1	1	0	1	7	5	12	0	3	1	98	3	14	1	1	1		1	1	3			1	2		2			1	4	4	4	3	3	2	3		5
1	9	15	28	3	3	1	3	3	3	1	3	1	1	2	1	3	3	8	0	3	1	98	3	20	1	1	1		1	1	2			1	1					1	4	4	4	4	3	3	1	6
1	9	15	19	3	3	1	3	3	3	1	1	1	1	2	3	5	2	7	0	2	3	98	3	17	3	3	1		1	1	1			2						1	5	4	4	4	3	3	3		5
1	9	15	18	1	3	1	3	3	1	1	1	1	1	4	1	3	1	6	0	2	3	98	3	18	3	3	1		2	98										1	4	4	4	3	3	2	1	4
1	9	15	17	1	3	1	3	3	1	1	1	3	1	2	0	3	2	6	0	2	4	98	3	16	3	4	1		2	1	1			1						1	5	4	4	3	3	2	3		5
1	9	15	37	3	3	1	3	3	3	1	1	1	1	5	3	4	3	8	1	3	1	98	3	15	1	1	1		1	1	6			1	2		1		1	1	6	4	4	4	4	4	3		9
1	9	15	18	1	1	1	3	3	1	1	1	3	1	0	0	0	0	2	0	1	4	98	4	17	4	4	1		2	98										1	3	4	4	4	3	3	1	6
1	9	15	20	1	3	1	3	3	1	1	1	3	3							1	4	98	4	18	3	4	1		1	98										1	5	4	3	3	2	2	1	7
1	9	15	26	1	3	1	3	3	1	1	1	3	1	3	2	6	3	7	0	3	2	2	3	19	3	2	1		1	1	4			2	1		2		1	1	5	4	5	5	3	2	3		4
1	9	15	38	3	3	1	3	3	3	3	3	1	1	6	3	4	2	3	0	3	1	98	3	13	1	1	1		1	1	7			1	1		2		1	1	7	4	4	3	4	4	3		9
1	9	15	19	1	3	1	3	3	1	1	1	3	3							2	4	98	3	18	3	4	1		2	1	1			2						1	4	4	4	4	2	2	3		4
1	9	15	33	3	3	1	3	3	3	3	3	1	1	3	2	4	2	8	0	3	3	98	3	15	3	3	1		1	1	4			1	1		2		2	1	5	4	3	3	2	2	3		6
1	9	15	18	3	3	3	3	3	3	3	3	1	1	2	1	5	0	0	0	2	5	98	3	16	4	98	1		1	98										1	4	4	4	4	2	2	1	6
1	9	15	27	3	3	3	3	3	3	3	1	1	1	4	0	0	0	3	0	2	1	98	3	23	1	1	1		1	1	2			1	1					1	4	4	4	3	3	2	3		5
1	9	15	19	1	3	1	3	3	1	1	3	1	1	3	1	2	4	8	0	2	3	98	3	17	3	3	1		1	98										1	5	4	4	4	3	3	1	7
1	9	15	30	3	3	3	3	3	3	3	3	1	1	2	1	5	0	5	0	3	1	98	3	13	1	1	1		1	1	3			1	1		1			1	4	4	4	4	2	2	1	9
1	9	15	19	1	1	1	3	3	1	1	1	3	3							2	5	98	3	17	3	5	1		1	1	1			1						1	9	4	4	4	3	3	3		5
1	9	15	29	3	3	3	3	3	3	3	3	1	1	2	1	4	2	5	0	3	1	98	3	13	1	1	1		1	1	3			1	2		2			1	5	4	4	4	2	2	3		5
1	9	15	30	3	3	1	3	3	3	3	1	1	3							3	1	98	3	13	1	1	1		1	1	5			1	2		2		1	1	6	4	4	3	3	3	3		5
1	9	15	35	1	3	1	3	3	1	1	1	1	1	3	2	5	3	0	0	3	3	98	3	14	1	3	1		1	1	6			1	1		2		2	1	6	4	4	4	3	3	3		9
1	9	15	25	3	3	3	3	3	3	3	3	1	3							1	3	98	3	20	4	3	1		1	98										1	2	4	4	4	2	2	1	9
1	9	15	30	3	3	3	3	3	3	3	3	1	1	2	1	3	5	2	0	2	3	98	3	16	3	3	1		1	1	5			1	2		1		2	1	7	4	3	3	3	3	3		4
1	9	15	23	3	3	3	3	3	3	3	3	1	1	2	0	0	0	3	0	2	3	98	3	18	1	3	1		1	1	1			1						1	6	4	4	3	3	3	1	8
1	9	15	18	1	3	1	3	3	1	1	1	1	1	3	0	0	0	3	0	2	1	98	3	16	3	1	1		1	98										1	5	4	4	3	3	2	1	7
1	9	15	32	3	3	3	3	3	3	3	3	1	1	3	2	3	5	8	0	3	3	98	3	15	3	3	1		1	1	5			1	2		2		1	1	6	4	4	3	3	3	1	5
1	9	15	30	3	3	3	3	3	3	3	3	1	3							3	3	98	3	16	3	3	1		1	1	4			1	2		1		1	1	6	4	4	3	3	2	1	4
1	9	15	22	3	3	3	3	3	3	3	1	1	1	1	0	3	2	6	0	2	3	98	3	17	3	3	1		1	1	1			1						1	7	4	4	4	2	2	3		3
1	9	15	23	3	3	3	3	3	3	3	3	1	1	2	1	3	3	8	0	2	3	98	3	18	3	3	1		2	1	1			1						1	5	4	4	4	3	3	1	5
1	9	15	18	3	3	3	3	3	3	3	3	1	1	4	0	0	0	5	0	2	3	98	3	17	1	3	1		1	98										1	6	4	4	3	3	3	1	7
1	9	15	18	3	3	1	3	3	3	3	3	1	1	2	0	3	4	2	0	2	3	98	3	17	3	3	1		1	98										1	5	4	5	5	3	3	1	4
1	9	15	23	1	3	1	3	3	1	1	1	3	1	2	0	3	2	8	0	2	5	98	3	18	1	5	1		1	1	1			1						1	6	4	4	5	3	3	3		5
1	10	17	20	3	3	3	3	3	3	3	3	3	1	2	3	3	4	8	0	2	3	98	3	19	3	3	1		2	1	1			1						1	5	4	5	5	3	2	3		5
1	10	17	32	3	3	3	3	3	3	3	3	1	1	5	0	2	3	6	0	3	1	98	3	19	1	1	1		1	1	3			1	2		1			1	5	4	5	5	3	2	1	7
1	10	17	27	3	3	3	3	3	3	3	1	1	1	4	1	0	0	0	0	2	3	98	3	14	3	3	1		1	1	4			1	2		1		1	1	6	4	5	5	3	2	3		3
1	10	17	21	1	1	1	3	3	1	1	1	3	1	2	1	2	1	9	0	2	3	98	3	16	3	3	1		1	1	1			1						1	4	4	4	5	3	2	1	3
1	10	17	18	1	3	1	3	3	3	3	3	1	3							2	5	98	3	17	4	5	1		2	98										1	5	4	5	5	3	2	1	4
1	10	15	18	3	3	3	3	3	3	3	3	1	1	5	1	0	0	0	0	0	4	98	3	17	3	4	1		2	98										1	5	4	4	5	3	2	1	3
1	10	17	30	3	3	3	3	3	3	3	3	1	1	6	2	8	0	7	0	3	3	98	3	18	1	3	1		1	1	3			1	2		2			1	5	4	4	5	3	2	1	8
1	10	17	22	3	3	3	3	3	3	3	3	1	1	4	1	2	3	9	0	2	3	98	3	16	1	3	1		1	1	1			1						1	4	4	4	4	3	2	3		5
1	10	17	25	1	3	1	3	3	1	1	1	1	1	3	1	4	0	0	0	2	3	98	3	17	3	3	1		1	1	2			2	2					1	5	4	4	4	3	2	1	6
1	10	17	20	1	3	1	3	3	1	3	1	1	1	3	1	0	0	5	0	2	3	98	3	18	3	3	1		1	98										1	5	4	4	5	5	2	1	9
1	10	17	30	3	3	3	3	3	3	3	1	1	1	3	1	0	2	5	0	2	1	98	3	13	1	1	1		1	1	3			2	1		1			1	4	4	4	5	2	2	1	9
1	10	17	35	3	3	3	3	3	3	3	3	1	1	2	1	4	0	6	0	2	1	98	3	18	1	1	1		1	1	4			1	1		1		2	1	5	4	4	3	3	2	1	9
1	10	17	20	3	3	3	3	3	3	3	3	1	1	3	1	0	0	2	0	2	1	98	3	17	1	1	1		1	1	2			1	2					1	5	4	3	4	2	2	1	9
1	10	17	18	3	3	3	3	3	3	3	3	3	1	5	2	6	4	5	0	2	4	98	3	18	3	5	1		1	1	1			1						1	5	4	4	5	3	2	3		2
1	10	17	25	3	3	3	3	3	3	3	1	1	1	1	0	0	0	5	0	2	1	98	3	16	1	1	1		1	1	2			1	1					1	3	4	2	2	2	2	3		2
1	10	17	23	3	3	3	3	3	3	3	3	3	1	2	0	0	0	0	0	2	3	98	3	18	3	3	1		1	1	3			2	2		2			1	5	4	4	3	3	1	1	4
4	12	20	20	1	1	1	3	1	1	1	1	3	3							3	4	98	3	19	4	4	1		1	98										1	3	4	4	3	2	2	1	5
4	12	20	24	3	3	1	3	3	3	1	3	1	1	5	1	8	0	0	0	2	1	2	3	16	1	1	1		1	1	3			1	1		2			1	6	4	4	4	4	3	1	5
4	12	20	17	3	3	1	3	3	1	1	1	1	1	4	1	0	0	0	0	2	3	2	3	16	3	4	4		1	98										1	4	4	4	3	2	2	1	5
4	12	20	22	1	1	1	3	1	1	1	1	3	3							2	5	98	1		5	98	1		2	1	1			1						1	4	4	4	3	4	2	3		5
4	12	20	20	1	1	1	3	3	1	1	1	3	3							1	4	98	1		4	4	1		2	1	1			2						1	3	4	4	2	3	2	3		6
4	12	20	21	1	1	1	3	3	1	1	1	3	3							1	4	98	4	22	4	98	1		1	1	1			2						1	4	4	4	2	3	2	3		4
4	12	20	21	1	1	1	3	3	1	1	1	3	3							1	4	98	4	19	4	98	1		2	1	1			1						1	3	4	3	2	2	2	3		5
4	12	20	26	3	3	3	3	3	3	1	3	1	1	2	0	0	0	8	0	2	1	98	3	15	1	1	1		2	1	3			1	2		1			1	6	4	4	4	4	2	1	5
4	12	20	26	3	1	1	3	3	1	1	1	3	3							2	4	98	1		4	4	1		2	1	2			2	1					1	4	4	4	2	2	2	3		5
4	12	20	30	1	3	1	3	3	1	1	1	3	3							2	3	98	1		3	98	1		2	1	3			1	1		2			1	4	4	4	2	4	2	1	6
4	12	20	23	1	1	1	3	3	1	1	1	3	3							2	4	98	3	19	4	4	1		1	98										1	3	4	4	2	2	2	1	5
4	12	20	21	1	1	1	3	3	1	1	1	3	3							2	5	98	3	19	5	5	1		2	98										1	3	4	4	2	2	2	1	7
4	12	20	20	1	1	1	3	3	1	1	1	3	3							2	5	98	3	18	4	5	1		1	1	1			2						1	4	4	3	2	3	2	3		5
3	16	24	22	1	1	1	3	3	1	1	1	1	3							1	2	5	3	17	2	2	1		1	1	2			2	1					1	4	4	3	2	2	2	3		5
3	16	23	21	3	1	1	3	1	1	1	1	1	3							2	4	98	3	20	4	4	1		2	1	1			2						1	3	4	2	2	2	2	3		4
3	16	23	22	3	3	1	3	3	3	1	3	1	3							2	2	98	3	19	2	2	1		1	1	3			1	1		1			1	5	4	3	2	2	2	3		5
3	16	23	35	3	3	3	3	3	3	3	3	1	1	5	0	0	0	0	0	2	1	98	3	16	1	1	1		1	1	4			2	2		1		2	1	6	4	3	3	2	1	3		4
3	16	23	27	1	1	1	1	1	1	1	1	1	3							3	5	98	3	25	4	5	1		2	1	1			1						1	2	4	4	2	2	2	3		5
3	16	23	27	1	1	1	3	3	1	1	1	1	1	2	1	0	0	0	0	2	2	98	3	20	2	2	1		1	1	2			2						1	3	4	4	2	3	2	3		9
4	13	21	34	3	3	1	3	3	3	3	1	1	3							5	1	98	3	20	1	1	1		1	1	5			2	2		2		1	1	6	4	2	2	2	2	3		5
4	13	21	22	1	1	1	3	1	1	1	1	1	3							2	5	98	3	21	5	5	1		2	98										1	3	4	2	2	2	2	1	6
4	13	21	30	1	1	1	3	1	1	1	1	1	3							2	5	98	3	19	4	4	1		1	1	4			1	2		1		1	1	4	4	4	2	2	2	3		9
4	13	21	25	1	1	1	3	3	3	1	1	3	3							2	5	98	4	18	4	5	2		1	1	2			1	2					1	3	4	1	1	1	1	3		5
4	13	21	30	3	3	3	3	3	1	1	1	1	3							3	2	98	3	19	1	2	1		2	1	3			1	2		1			1	3	5	1	1	1	1	3		9
4	13	21	19	3	1	1	3	1	1	1	1	3	3							1	4	98	3	17	4	4	1		2	1	1			2						1	3	5	1	2	2	2	3		3
4	13	21	18	3	3	3	3	3	3	3	1	1	1	1	5	5	4	0	2	2	3	98	3	16	3	3	1		1	98										1	2	5	1	1	1	1	1	5
4	13	21	20	3	3	3	3	3	3	3	1	1	3							2	4	98	3	17	3	3	1		1	1	1			2						1	3	5	1	1	1	1	3		4
4	13	21	27	1	1	1	1	1	3	3	1	3	3							2	4	98	1		4	98	1		3	1	3			2	2		1			1	3	5	1	1	1	1	3		6
4	13	21	36	3	3	1	3	3	3	3	1	3	3							2	3	98	3	25	3	3	2		2	1	1			2						1	3	5	2	1	1	1	3		2
4	13	21	32	1	1	1	1	1	1	1	1	3	1	5	4	0	0	0	0	0	4	98	1		4	98	1		3	1	1			2						1	2	5	3	3	1	1	3		5
4	13	21	33	3	3	3	3	3	3	3	1	1	1	5	3	5	4	7	5	3	3	98	3	17	3	3	1		2	1	4			2	1		2		2	1	5	5	2	3	2	1	1	6
4	13	21	35	1	1	1	1	3	3	1	1	3	3							2	3	98	3	18	3	2	1		2	1	3			1	1		2		2	1	3	5	2	1	1	1	3		9
4	13	21	28	1	1	1	3	3	1	1	1	3	3							2	4	98	1		4	98	1		2	1	2			1	1					1	3	5	1	2	1	1	3		4
4	13	21	26	3	3	3	3	3	3	3	1	1	1	2	3	5	5	2	0	2	3	98	3	17	2	3	1		2	1	1			1						1	2	5	1	1	1	1	3		4
4	13	21	19	3	3	3	3	3	1	1	1	1	1	2	4	5	1	0	4	2	4	98	3	17	3	4	1		2	1	1			2						1	2	5	1	1	1	1	3		4
4	13	21	30	3	1	1	1	1	1	1	1	3	3							1	5	98	3	28	5	5	1		2	98										1	2	5	1	1	1	1	1	8
1	6	10	23	1	1	3	3	1	1	1	1	3	3							3	3	98	3	16	3	3	1		2	1	1			1						1	4	4	4	3	4	3	1	3
1	6	10	33	3	3	3	3	3	3	3	3	1	1	4	0	0	0	0	0	2	1	98	3	22	1	1	1		2	1	4			2	1		1		1	1	5	5	4	4	3	3	3		5
1	6	10	21	3	3	3	3	3	1	1	1	1	1	3	0	3	0	0	0	2	2	98	3	20	2	2	1		2	1	1			1						1	4	5	5	4	4	2	3		5
1	6	10	28	3	3	3	3	3	1	1	3	3	3							1	3	98	3	16	3	3	1		2	1	1			2						1	4	4	4	4	3	2	1	8
1	6	10	30	3	3	3	3	3	3	1	3	3	1	2	0	0	5	2	1	3	1	98	3	20	1	1	1		2	1	2			1	2					1	5	5	5	4	4	2	1	4
1	6	10	24	1	1	3	3	1	1	1	1	3	3							3	3	98	3	16	3	3	1		2	98										1	3	5	4	3	3	3	1	6
1	6	10	27	1	3	1	3	3	3	1	1	3	3							3	3	98	3	18	2	3	1		2	1	3			2	1		1			1	6	5	4	4	3	2	1	4
1	6	10	26	3	1	3	3	3	1	1	1	1	3							2	3	98	3	22	3	3	1		2	1	1			1						1	4	5	4	4	4	3	1	6
1	6	10	23	3	3	3	3	3	1	1	3	3	1	4	1	2	0	4	1	3	3	2	3	20	3	3	1		2	98										1	4	5	4	3	3	3	1	9
1	6	10	24	1	1	1	3	1	1	1	1	3	3							3	3	98	3	17	3	3	1		3	1	2			2	1					1	5	5	4	3	4	2	3		4
1	6	9	41	1	3	3	3	3	3	3	3	3	1	3	0	5	0	6	0	1	3	98	3	16	1	3	1		1	1	6			1	1		1		1	1	7	4	4	2	2	2	3		9
1	6	9	35	1	1	1	3	1	1	1	1	3	3							4	4	3	3	21	4	4	1		1	1	3			2	2		1			1	4	4	2	2	2	2	1	9
1	6	9	20	3	3	3	3	3	3	3	3	3	3							1	2	98	3	16	3	2	1		2	1	1			2						1	4	4	4	2	2	2	1	4
1	6	9	40	3	3	3	3	3	1	3	1	3	1	0	0	0	0	6	0	1	1	98	3	15	1	1	1		2	1	3			1	1		1			1	4	2	2	2	2	2	1	6
1	6	9	25	3	3	3	3	3	3	3	3	3	1	0	0	1	4	4	0	2	4	98	3	20	4	4	1		2	1	1			2						1	3	4	4	2	2	2	1	7
1	6	9	25	3	3	3	3	3	3	3	3	3	1	0	0	3	4	3	0	2	1	98	3	24	3	1	1		2	98										1	4	4	4	4	2	2	1	6
1	6	9	19	3	3	3	3	3	1	3	3	3	1	3	1	0	0	2	0	2	4	98	3	18	4	4	1		2	98										1	4	4	2	2	2	2	1	7
1	6	9	22	3	3	3	3	3	3	3	3	3	3							2	4	98	3	17	4	4	1		2	1	1			2						1	6	4	2	2	2	2	1	8
1	6	9	19	3	3	3	3	3	1	3	3	3	1	1	0	2	4	6	0	1	4	98	3	18	4	4	1		2	98										1	6	4	2	2	2	2	1	8
1	6	9	25	3	3	3	3	3	3	3	3	3	3							3	4	98	3	17	3	4	1		2	1	1			2	2					1	4	4	4	2	2	2	3		4
1	6	9	27	1	1	1	3	1	3	1	1	3	3							2	4	98	3	14	4	4	1		2	1	3			2	2		2			1	4	4	4	2	2	2	3		5
1	6	9	26	1	1	1	3	1	1	1	1	3	3							4	5	98	3	23	5	5	1		2	98										1	4	4	4	4	2	2	1	9
1	6	9	23	3	3	1	3	3	3	1	3	3	3							2	4	98	3	21	3	4	1		2	98										1	3	4	2	2	2	2	1	9
1	6	9	40	3	3	3	3	3	1	3	3	3	3							2	4	98	3	19	3	4	1		2	1	3			1	1		1		1	1	4	4	2	2	2	2	1	8
1	6	9	40	1	1	1	3	1	1	1	1	3	3							2	1	98	3	15	3	1	1		2	1	6			1	2		2		1	1	6	4	2	2	2	2	3		9
1	6	9	22	1	1	1	3	1	1	1	1	3	3							3	5	4	3	21	4	5	4		1	98										1	5	4	2	2	2	2	1	8
1	6	9	23	1	1	1	3	3	1	1	1	3	3							1	4	98	3	19	3	4	1		2	1	1			2						1	4	4	4	2	2	2	1	8
1	6	9	21	3	3	3	3	3	1	1	3	3	3							1	4	98	3	18	4	4	1		2	98										1	5	4	2	2	2	2	1	8
1	6	9	22	3	3	3	3	3	3	3	3	3	3							2	4	98	3	20	4	4	1		2	1	1			2						1	4	4	2	2	2	2	3		4
1	6	9	35	1	3	3	3	3	3	3	3	3	1	3	0	15	0	2	0	2	1	98	3	17	1	1	1		2	1	5			1	2		1		2	1	6	4	2	2	2	2	3		5
1	6	9	21	1	1	1	3	1	1	1	1	3	3							2	3	98	3	20	4	3	1		2	1	1			1						1	5	4	4	4	2	2	3		4
1	6	10	25	3	3	3	3	3	3	3	3	3	1	1	1	0	0	0	0	2	4	98	3	16	3	4	1		2	1	4			1	1		1		1	1	5	4	2	2	2	2	3		5
1	6	10	19	3	3	3	3	3	1	3	3	3	1	2	1	4	6	6	0	1	3	98	3	18	3	4	1		1	98										1	4	4	2	2	2	2	1	8
1	6	10	32	1	3	1	3	3	1	1	1	3	3							2	5	98	3	27	4	5	1		2	1	2			1	2					1	4	4	2	2	2	2	1	8
1	6	10	18	1	3	1	3	3	3	3	3	3	3							1	3	98	3	18	4	3	1		2	98										1	4	4	2	2	2	2	1	5
1	6	10	23	3	3	3	3	3	1	3	3	3	1	2	1	0	0	3	0	2	2	98	3	18	3	2	1		2	1	1			1						1	5	4	2	2	2	2	1	9
1	6	10	24	1	1	1	3	3	1	1	1	3	3							3	5	4	3	19	4	5	1		2	1	1			1						1	8	4	4	4	4	4	3		4
1	6	10	20	3	3	3	3	3	1	1	1	1	1	1	0	0	0	0	0	2	3	98	3	17	4	3	1		2	1	1			1						1	5	5	4	4	3	3	1	8
1	6	10	28	3	3	3	3	3	1	3	3	3	1	3	0	20	0	6	0	1	4	98	3	22	3	4	1		2	1	3			1	1		1			1	6	4	2	2	2	2	1	7
1	8	13	22	3	3	1	3	3	1	1	1	3	1	3	0	0	0	3	0	7	4	98	3	18	4	4	1		1	1	2			1	2					1	4	5	4	3	2	1	3		4
1	8	13	37	3	3	1	3	3	1	1	3	3	1	4	1	8	0	0	1	4	2	98	3	16	1	2	1		2	1	6			2	1		1		1	1	6	5	5	3	3	2	3		9
1	8	13	21	1	3	1	3	3	1	1	1	3	3							2	4	98	2		3	4	1		1	1	1			2						1	3	5	5	3	2	1	3		5
1	8	13	22	1	3	3	3	3	1	1	1	3	3							1	4	98	3	20	4	4	1		1	98										1	4	5	5	3	3	2	1	9
1	8	13	26	3	3	3	3	3	1	1	3	1	1	3	1	8	6	0	0	3	2	2	3	16	2	2	1		1	1	3			1	1		2			1	4	5	5	4	2	1	3		5
1	8	13	30	1	3	1	3	3	3	1	1	3	3							1	4	98	3	18	3	4	1		2	1	2			1	1					1	4	5	5	4	2	2	1	8
1	8	13	20	1	1	1	3	1	1	1	1	3	3							2	5	4	3	19	4	5	1		2	98										1	3	5	5	4	4	1	1	4
1	8	13	30	3	3	3	3	3	1	1	1	1	3							2	2	98	3	18	3	2	1		1	1	4			1	1		2		2	1	6	5	4	3	2	2	1	8
1	8	14	21	1	1	1	3	3	1	1	1	3	3							3	4	98	3	20	4	4	1		1	1	1			2						1	4	5	5	3	3	2	3		4
1	8	14	23	1	1	1	3	3	1	1	1	3	3							1	2	98	3	20	3	2	1		2	1	1			1						1	3	5	4	4	3	3	1	7
1	8	14	18	3	3	1	3	3	1	1	1	3	3							2	3	98	3	18	4	3	1		2	98										1	4	5	5	3	3	2	1	5
1	8	14	26	1	1	1	3	3	1	1	1	3	3							4	5	98	3	25	5	5	1		1	1	1			2						1	6	5	4	4	2	2	3		4
1	8	14	40	1	3	3	3	3	1	1	1	3	1	4	1	10	0	2	0	3	2	98	3	14	2	2	1		2	1	5			2	1		1		2	1	6	5	5	3	3	2	1	9
1	8	14	20	1	1	3	3	3	1	1	1	3	3							2	2	98	1		4	2	1		2	1	1			1						1	5	5	5	3	3	2	3		5
2	4	5	28	3	3	3	3	3	3	3	3	1	1	2	0	0	0	8	0	2	1	98	3	18	2	1	1		2	1	3			1	1		1			1	3	5	4	3	2	1	3		6
2	4	5	24	3	3	1	3	3	3	3	3	1	1	3	0	0	0	0	0	1	3	98	3	18	3	3	1		2	1	2			1	2					1	4	5	4	2	3	1	3		5
2	2	4	35	3	3	3	3	3	3	3	3	1	1	1	0	0	8	5	0	1	2	98	3	14	1	2	1		1	1	2			1	2					1	4	5	4	3	2	1	3		3
2	4	5	35	3	3	1	3	3	3	3	3	1	1	1	0	0	0	3	0	1	4	98	3	18	2	4	1		2	1	3			1	2		1			1	4	5	4	3	2	1	3		5
2	2	4	24	3	3	1	3	3	1	1	1	3	3							1	1	98	3	17	1	2	1		1	1	2			1	1					1	3	5	4	3	2	1	3		4
2	2	4	17	3	3	3	3	3	3	3	3	1	1	2	0	0	0	0	4	1	1	98	3	16	1	1	1		2	1	1			2						1	3	5	4	3	2	1	3		3
2	2	4	18	3	3	3	3	3	3	3	3	1	1	1	2	0	2	0	0	2	2	2	3	15	2	2	1		2	1	1			1						1	2	5	4	2	3	1	3		3
2	2	4	23	3	3	3	3	3	3	3	3	1	1	2	0	0	0	0	0	1	2	98	3	18	2	1	1		2	1	2			2	1					1	3	5	4	3	2	1	3		3
2	2	4	30	3	3	3	3	3	3	3	3	1	1	2	0	0	0	0	0	1	1	98	3	17	1	1	1		2	1	3			1	2		1			1	3	5	4	3	2	1	3		4
2	2	4	35	3	3	3	3	3	3	3	3	1	3							2	1	98	3	16	1	1	1		1	1	2			1	1					1	5	5	4	3	2	1	3		9
2	2	4	22	3	3	3	3	3	3	3	3	1	3							2	1	98	3	16	1	1	1		1	1	2			1	1					1	5	5	4	2	3	1	3		4
2	2	4	32	1	3	3	3	3	1	1	3	1	1	2	0	0	0	0	0	2	1	98	3	29	1	1	1		2	1	2			1	2					1	5	5	4	3	2	1	3		3
2	2	4	25	1	3	1	3	3	1	1	1	3	3							2	4	98	3	19	4	3	1		1	1	2			1	2					1	5	5	4	3	2	1	3		3
2	2	4	25	1	3	1	3	3	1	3	1	3	3							2	1	98	3	18	1	1	1		1	1	2			2	1					1	5	5	4	3	2	1	3		3
2	2	4	45	3	3	1	3	3	3	1	3	3	1	0	0	3	0	1	0	1	1	98	3	16	2	2	1		2	1	3			2	2		2			1	8	5	4	2	3	1	3		3
2	2	4	24	3	3	3	3	3	3	3	3	1	1	2	0	0	0	2	0	2	1	98	3	16	1	1	1		2	1	2			1	2					1	3	5	4	2	3	1	3		3
2	2	4	26	3	3	3	3	3	3	3	3	1	3							1	2	98	3	18	2	1	1		1	1	2			2	1					1	3	5	4	2	2	1	3		3
2	2	4	35	3	3	3	3	3	3	3	3	1	1	1	0	8	8	8	0	2	1	98	3	16	1	1	1		2	1	3			1	1		2			1	4	5	4	3	2	1	3		9
2	2	4	18	3	3	3	3	3	3	3	3	1	3							1	1	98	3	18	1	1	1		2	1	1			2						1	3	5	4	2	3	1	1	9
2	2	4	18	3	3	3	3	3	3	3	3	1	3							2	1	98	3	16	1	1	1		2	1	1			2						1	4	5	4	2	3	1	1	9
2	2	4	25	3	3	3	3	3	3	3	3	1	3							1	1	98	3	18	1	1	1		2	1	1			1						1	5	5	4	3	2	1	1	9
2	2	4	19	3	3	3	3	3	3	3	3	1	3							3	1	98	3	15	1	1	1		1	1	1			1						1	4	5	4	3	2	1	1	9
2	2	4	30	3	3	3	3	3	3	3	3	1	3							1	1	98	3	18	1	1	1		2	1	2			2	1					1	4	5	4	2	2	1	1	9
2	2	4	20	3	3	3	3	3	3	3	3	1	3							2	1	98	3	15	1	1	1		2	1	1			1						1	4	5	4	2	3	1	1	7
2	2	4	19	3	3	3	3	3	3	3	3	1	3							1	1	98	3	14	1	1	1		2	1	1			1						1	5	5	4	3	2	1	1	6
2	2	4	35	3	3	3	3	3	3	3	3	1	1	3	0	0	0	0	0	2	1	98	3	14	1	1	1		2	1	2			1	2					1	6	5	4	3	2	1	1	7
2	2	4	20	3	3	3	3	3	3	3	3	1	3							2	1	98	3	15	1	1	1		2	1	2			1	1					1	5	5	4	3	4	1	1	7
2	2	3	24	3	1	1	3	3	1	1	1	3	3							2	2	98	3	18	2	2	1		1	1	1			1						1	3	5	4	3	2	1	3		4
2	2	3	23	3	3	3	3	3	3	3	3	1	3							2	2	98	3	18	2	2	4		2	1	2			1	1					1	5	5	4	2	3	1	3		3
2	2	3	36	3	3	3	3	3	3	3	3	1	1	2	0	3	8	2	0	2	1	98	3	15	1	1	1		2	1	2			2	1					1	6	5	4	2	3	1	3		2
2	2	3	28	3	3	3	3	3	3	3	3	1	3							2	2	98	3	18	2	2	1		1	1	3			2	2		1			1	5	5	4	2	3	1	3		5
2	2	3	29	3	3	3	3	3	3	3	3	1	1	2	0	7	5	3	0	2	2	98	3	15	2	2	1		1	1	2			2	1					1	5	5	4	3	2	1	3		3
2	2	3	22	3	3	3	3	3	3	3	3	1	3							2	1	98	3	20	1	1	4		1	1	1			2						1	4	5	4	3	2	1	3		4
2	2	3	35	1	1	1	3	3	1	1	1	3	3							2	2	98	3	18	1	2	4		1	1	3			1	2		2			1	6	5	4	2	3	1	3		3
2	2	3	21	1	3	1	3	3	1	1	1	3	3							1	2	98	3	18	2	2	1		1	1	2			2	2					1	2	4	5	3	2	1	3		3
2	2	3	30	3	3	3	3	3	3	3	3	1	1	2	0	2	3	4	0	3	1	98	3	18	1	1	1		1	1	2			1	2					1	5	5	4	3	2	1	1	9
2	2	3	20	1	1	1	3	3	1	1	1	3	3							1	5	98	3	19	5	5	1		1	1	1			2						1	3	5	4	3	2	1	1	8
2	2	3	27	1	3	3	3	3	1	1	1	3	3							2	1	98	3	14	1	1	1		1	1	2			2	2					1	5	5	4	3	2	1	3		3
2	2	3	17	1	1	1	3	3	1	1	1	3	3							2	1	98	3	16	1	1	1		1	1	1			1						1	4	5	3	4	2	1	3		2
2	2	3	20	3	3	3	3	3	3	3	3	1	1	2	0	3	1	2	0	2	2	98	3	16	2	1	1		2	1	1			1						1	5	5	4	2	3	1	3		2
2	2	3	22	1	1	1	3	3	1	1	1	3	3							4	4	98	3	18	4	4	1		1	1	2			1	2					1	5	5	4	3	2	1	3		3
2	2	3	27	3	3	3	3	3	3	3	3	1	1	2	0	2	7	5	0	2	1	98	3	15	1	1	1		2	1	3			2	1		1			1	5	5	4	3	2	1	3		4
2	2	3	22	3	3	3	3	3	3	1	1	1	1	5	0	5	1	7	1	3	1	98	3	16	2	2	1		1	1	2			1	1					1	4	4	5	3	2	1	3		4
2	2	3	32	1	1	1	3	3	1	1	1	3	3							2	4	98	3	15	4	4	1		1	1	3			1	1		1			1	4	4	4	5	2	3	3		5
2	2	3	19	3	1	1	3	1	1	1	1	3	3							3	3	98	3	16	3	3	1		1	1	1			1						1	4	4	5	3	2	1	3		4
2	2	3	20	3	3	1	3	3	1	1	1	3	3							2	4	98	3	18	4	2	1		1	1	1			2						1	3	5	4	3	2	1	3		4
2	2	3	24	1	3	1	3	3	1	1	1	3	3							3	2	98	3	18	2	2	1		1	1	2			2	2					1	5	5	4	2	3	1	3		3
2	2	3	22	3	3	3	3	3	3	3	3	1	1	2	0	1	5	1	0	1	1	98	3	17	1	1	1		1	1	2			2	2					1	3	5	4	3	2	1	3		3
2	2	3	24	1	1	1	3	3	1	1	1	3	3							4	5	98	3	20	4	5	1		1	1	2			1	1					1	3	5	4	2	3	1	3		3
2	2	3	25	1	3	1	3	3	1	1	1	3	3							2	3	98	1		3	98	1		1	1	2			1	1					1	4	5	4	3	2	1	3		5
2	2	3	25	3	3	3	3	3	3	3	3	1	1	3	0	3	10	0	0	3	1	98	3	18	1	1	4		2	1	2			1	1					1	3	4	5	3	2	1	3		3
2	2	3	24	3	3	3	3	3	3	3	3	1	1	2	0	3	2	1	0	2	1	98	3	18	1	1	1		2	1	2			1	2					1	6	4	5	3	2	1	3		3
2	2	3	35	3	3	3	3	3	3	3	3	1	1	0	0	12	5	4	3	3	2	98	3	18	1	2	1		2	1	2			1	2					1	4	4	4	5	2	1	3		4
2	2	3	24	1	1	1	3	3	1	1	1	3	3							3	4	98	3	21	4	5	1		1	1	2			1	2					1	6	5	4	3	2	1	3		3
2	2	3	21	1	1	1	3	3	1	1	1	3	3							3	4	98	3	18	4	4	1		1	1	1			1						1	4	5	4	3	2	1	3		3
2	2	3	18	3	1	1	3	3	1	1	1	3	3							5	4	98	3	17	4	4	1		1	1	1			1						1	4	4	5	3	2	1	3		3
2	2	3	30	3	3	3	3	3	3	3	3	1	3							1	1	98	3	16	1	1	1		2	1	1			2						1	5	4	5	3	2	1	3		3
2	2	3	39	3	3	3	3	3	3	3	3	1	1	1	0	6	2	1	0	3	1	98	3	14	1	1	1		2	1	4			2	2		1		1	1	7	5	4	2	3	1	3		9
2	2	3	33	1	1	1	3	3	1	1	1	3	3							2	1	98	3	15	3	3	1		2	1	3			1	1		1			1	4	4	3	2	2	1	3		3
1	7	12	30	1	1	1	3	3	1	1	1	3	3							2	4	98	3	14	3	4	1		1	1	3			2	2		2			1	4	5	4	3	4	3	1	9
1	7	12	37	1	3	1	3	3	3	3	1	3	3							2	3	98	3	20	3	3	1		2	1	1			2						1	4	5	5	4	4	3	1	7
1	7	12	42	3	3	3	3	3	3	3	3	3	1	10	5	12	6	20	0	3	1	2	3	15	1	1	1		1	1	5			1	2		1		1	1	4	5	4	3	4	3	3		5
1	7	12	25	1	1	1	3	1	1	1	1	3	3							1	4	98	3	20	4	4	1		2	98										1	5	5	4	3	4	3	1	8
1	7	12	20	3	3	3	3	3	3	3	1	3	1	2	1	0	0	0	0	1	4	2	3	18	4	4	1		2	98										1	6	5	4	3	4	3	1	5
1	7	12	43	3	3	3	3	3	3	3	3	3	3							2	1	98	3	26	1	1	1		2	1	4			2	1		1		1	1	4	4	4	4	4	4	3		7
1	7	12	22	1	3	3	3	3	3	3	3	3	3							2	3	98	3	18	3	3	1		2	1	3			1	1		2			1	5	4	4	4	4	4	3		5
1	1	12	46	3	3	3	3	3	3	3	3	3	3							2	1	98	3	15	1	1	1		2	1	6			2	1		1		1	1	6	4	4	4	4	4	3		7
1	1	12	27	1	1	1	3	1	1	1	1	1	3							2	4	98	3	18	4	4	1		2	1	2			1	1					1	6	4	4	4	4	4	3		5
1	7	12	37	1	1	1	3	1	1	1	1	3	3							3	1	98	3	17	4	4	1		2	1	4			1	1		2		2	1	5	4	4	4	4	4	3		4
2	4	5	24	3	3	1	3	3	1	1	1	3	3							2	3	98	3	22	3	3	1		2	1	1			1						1	5	4	3	3	4	3	3		4
2	4	5	35	3	3	3	3	3	3	3	3	3	1	2	1	0	0	0	0	2	1	2	3	20	1	1	1		2	1	2			2	1					1	6	4	4	4	4	4	3		4
2	4	5	39	1	3	3	3	3	1	1	1	3	3							2	5	98	3	21	3	5	1		1	1	3			2	1		1			1	5	4	4	3	4	3	3		4
2	4	5	36	3	1	1	3	3	1	1	1	3	3							2	5	98	3	24	5	5	1		1	1	1			1						1	2	5	4	4	3	2	3		4
2	4	5	26	3	1	1	3	3	1	1	1	1	3							2	1	98	3	15	1	1	1		2	1	1			1						98		4	4	4	4	4	3		4
2	4	5	20	1	1	1	3	3	1	1	1	3	3							2	1	98	3	17	1	4	1		2	1	1			1						98		4	4	4	4	4	3		5
2	4	5	21	3	3	3	3	3	1	1	1	3	3							1	1	98	3	18	1	1	1		2	1	1			1						98		4	4	4	4	4	3		4
2	4	5	35	3	3	1	3	3	1	1	3	1	1	3	1	4	4	0	0	3	3	98	3	16	3	3	1		3	1	5			1	2		1		2	1	6	5	5	3	3	3	3		4
2	4	5	35	3	3	1	3	3	1	3	1	3	1	2	0	0	0	3	0	2	3	98	3	18	1	3	1		3	1	5			2	2		2		1	1	6	5	5	3	3	4	3		4
2	2	4	32	3	3	3	3	3	3	3	3	1	1	8	1	10	0	0	0	4	1	98	3	18	1	1	1		3	1	5			2	2		2		1	1	6	5	5	3	3	2	3		4
2	2	4	24	3	3	3	3	3	3	3	3	3	1	2	1	0	0	0	0	1	3	98	3	18	1	3	1		3	1	3			2	2		1			1	5	5	5	3	3	3	3		4
2	2	4	40	3	3	1	3	3	1	1	3	1	1	3	1	10	5	5	0	2	1	98	3	17	1	1	1		2	1	5			2	1		2		1	1	6	5	5	3	3	2	3		4
2	2	4	35	3	3	1	3	3	3	3	3	1	1	8	1	3	0	6	0	2	3	98	3	17	1	3	1		3	1	6			1	2		1		1	1	8	5	5	3	3	2	3		3
2	2	4	26	3	3	1	3	3	1	1	1	1	1	2	2	5	0	7	0	2	1	98	3	18	1	1	1		3	1	2			2	2					1	4	5	5	3	3	2	3		4
2	2	4	36	3	3	1	3	3	1	1	1	1	1	4	2	5	0	4	0	2	1	98	3	17	1	1	1		2	1	5			2	1		1		2	1	7	5	5	3	3	2	3		4
2	2	4	18	3	3	1	3	3	3	3	3	1	1	3	1	0	15	0	0	3	3	98	3	17	3	3	1		3	1	1			2						1	3	5	5	3	3	3	3		4
2	2	4	37	1	3	1	3	3	1	1	1	1	1	10	3	20	0	10	0	3	3	98	3	17	1	3	1		2	1	6			2	2		1		1	1	7	5	5	3	3	3	3		4
2	2	4	24	3	3	1	3	3	1	1	3	1	1	5	0	0	0	0	0	2	3	98	3	20	3	3	1		3	1	2			1	1					1	4	5	5	3	3	2	3		4
2	2	4	20	3	3	1	3	3	1	1	1	1	1	2	1	0	0	3	0	2	3	98	3	18	3	3	1		3	1	1			1						1	4	5	5	3	3	2	3		4
2	2	4	20	1	3	3	3	3	1	1	1	1	1	8	2	10	0	7	0	2	4	98	3	18	1	4	1		2	1	1			2						1	6	5	5	3	3	2	3		5
2	4	5	18	1	1	1	3	1	1	1	1	3	3							6	4	98	3	17	4	5	4		2	1	1			1						1	4	5	5	3	3	2	3		4
2	4	5	25	3	3	1	3	3	1	1	1	1	1	2	0	0	3	4	1	3	4	98	3	23	4	5	1		2	1	1			1						1	4	5	5	5	3	2	3		4
2	4	5	21	3	3	1	3	3	3	3	3	1	1	3	0	0	0	5	2	4	1	98	3	19	4	1	1		2	1	1			2						1	3	5	5	5	3	2	3		3
2	4	5	22	3	3	1	3	3	3	3	1	1	1	2	0	0	0	0	2	2	4	98	3	17	3	4	1		2	1	2			2	2					1	5	5	5	5	3	2	3		4
2	4	5	35	3	3	1	3	3	1	3	3	1	1	2	0	0	0	0	0	2	1	98	3	15	1	1	1		3	1	5			2	1		2		2	1	6	5	5	5	3	2	3		4
2	4	5	32	3	3	1	3	3	1	1	1	3	1	0	0	0	0	3	0	2	4	98	3	20	4	4	1		2	1	4			1	1		1		2	1	5	5	5	5	3	2	3		4
2	4	5	19	3	3	1	3	3	3	1	1	3	1	4	0	0	0	0	0	3	4	98	3	17	4	4	1		3	1	1			2						1	4	5	5	5	3	2	3		4
2	4	5	20	3	3	3	3	3	3	3	3	1	1	1	0	0	0	4	0	2	1	98	3	17	3	1	1		3	98										1	4	5	5	5	3	2	1	7
2	4	5	22	3	3	1	3	3	3	3	3	1	1	2	0	3	0	0	0	3	1	98	3	20	1	1	1		3	98										1	3	5	5	5	3	2	1	8
2	4	5	33	1	3	1	3	3	1	1	1	3	3							2	3	98	3	17	1	3	1		3	1	5			1	2		1		1	1	5	5	5	3	3	2	3		7
2	4	5	20	3	3	1	3	3	3	3	3	1	1	2	0	2	2	1	0	1	3	98	3	18	3	3	1		3	98										1	8	5	5	5	3	2	1	6
2	4	5	22	3	1	3	3	3	1	1	1	3	3							2	3	98	4	21	4	3	1		3	1	1			1						1	4	5	5	5	3	2	3		5
2	4	5	30	1	3	1	3	3	1	1	1	3	3							4	3	98	3	18	4	3	1		2	1	3			1	2		2			1	5	5	5	3	3	2	3		4
2	4	5	42	3	3	1	3	3	3	3	3	1	1	0	1	0	5	3	0	4	2	98	3	16	1	2	1		2	1	5			1	2		1		1	98		5	5	3	3	2	3		7
2	4	5	19	3	3	3	3	3	3	3	3	1	1	1	1	0	0	4	0	3	1	98	3	17	3	1	1		3	1	1			2						1	4	5	5	5	3	2	3		4
2	4	5	25	3	3	1	3	3	1	1	1	1	3							2	4	98	3	19	4	4	1		3	1	2			2	1					1	4	5	5	5	3	2	3		4
2	4	5	28	3	3	1	3	3	3	3	1	1	1	2	0	0	0	2	0	3	4	98	3	18	3	4	1		2	1	3			1	2		1			1	4	5	5	5	3	2	3		4
2	4	5	30	3	1	1	3	3	1	1	1	3	3							2	4	98	3	24	4	4	1		2	1	2			1						1	4	5	5	5	3	2	3		4
2	4	5	28	1	3	1	3	3	1	1	1	3	3							1	3	98	3	26	3	3	1		3	1	1			2						1	4	5	5	5	3	2	3		3
2	4	5	38	3	1	1	3	3	1	1	1	1	1	1	0	0	5	6	0	2	4	98	3	17	3	4	1		3	1	6			1	1		2		1	98		5	5	5	3	2	3		7
2	4	5	35	3	1	1	3	3	1	1	1	3	3							1	4	98	3	17	4	4	1		3	1	4			2	2		2		1	1	5	5	5	5	3	2	3		3
2	4	5	25	3	1	1	3	3	1	1	1	3	3							1	4	98	3	18	4	4	1		3	1	2			1	2					1	3	5	5	5	3	2	3		4
2	4	5	20	1	3	1	3	3	1	1	1	3	3							1	3	98	3	18	4	3	1		2	1	1			2						1	6	5	5	5	3	2	3		4
2	4	5	23	3	3	3	3	3	1	1	1	3	3							1	3	98	3	17	3	3	1		3	1	2			1	2					1	5	5	5	5	3	2	3		4
4	13	21	17	1	3	1	3	3	3	1	3	3	1	2	1	0	0	0	0	2	3	2	3	16	3	3	1		1	98										1	6	4	4	4	2	2	1	6
4	13	21	20	1	1	1	3	3	1	1	1	3	3							2	4	98	3	19	4	4	1		1	98										1	3	4	4	2	2	2	1	6
4	13	21	21	1	3	1	3	3	1	1	1	1	1	4	1	0	0	15	0	2	4	2	3	17	4	5	1		1	98										1	3	4	4	2	2	2	1	9
4	13	21	21	1	3	1	3	3	1	1	1	3	3							1	5	98	3	19	5	5	1		1	1	1			1						1	3	4	4	2	2	2	3		4
4	13	21	24	1	1	1	3	3	1	1	1	3	3							2	3	98	3	19	3	3	1		1	1	1			2	1					1	4	4	4	2	2	2	3		4
4	13	21	32	3	3	3	3	3	3	1	3	3	1	4	1	0	0	12	0	2	1	2	3	17	1	1	1		1	1	4			1	2		1		2	1	6	4	4	4	2	2	1	6
4	13	21	23	1	1	1	3	1	1	1	1	3	3							2	4	98	1		5	98	1		1	1	1			1						1	3	4	4	4	2	2	3		4
4	13	21	24	1	1	1	3	3	1	1	1	3	3							2	5	98	3	20	5	5	1		2	1	1			1						1	4	4	4	2	2	2	3		5
4	13	21	17	3	3	1	3	3	3	1	1	1	1	6	1	0	0	19	0	2	3	2	3	16	3	3	1		1	98										1	6	4	4	4	4	2	1	6
4	13	21	21	1	1	1	3	3	1	1	1	3	3							2	5	98	3	20	5	5	1		1	98										1	3	4	4	2	2	2	1	5
4	13	21	19	3	3	1	3	3	1	1	1	1	1	4	1	8	6	10	0	2	3	2	3	17	3	3	1		1	1	1			2						1	5	4	4	4	2	2	3		4
4	13	21	28	3	3	3	3	3	1	1	1	1	1	5	1	6	8	0	0	2	3	2	3	16	3	3	1		1	1	4			1	2		1		2	1	6	4	4	4	2	2	1	6
4	13	21	32	3	3	3	3	3	3	1	1	1	1	5	1	6	0	14	0	2	1	2	3	18	1	1	1		1	1	4			1	1		2		2	1	6	4	4	4	2	2	1	5
5	14	22	37	3	3	3	3	3	3	1	1	3	3							1	3	98	3	36	4	3	1		2	98										1	3	5	1	1	3	2	1	8
5	14	22	24	1	1	1	3	3	1	1	1	3	3							4	4	98	3	22	4	4	1		2	1	1			2						1	4	5	2	2	3	2	3		5
5	14	22	30	3	1	1	3	3	3	1	1	3	3							1	4	98	3	22	3	4	1		2	98										98		5	5	5	1	1	1	9
5	14	22	26	3	3	1	3	3	1	1	1	3	1	0	1	0	0	0	0	1	3	2	3	18	3	3	1		2	1	3			1	2		1			98		5	5	5	1	1	1	8
5	14	22	20	1	1	1	3	3	1	1	1	3	3							3	4	98	3	19	4	4	1		2	98										1	4	5	3	2	2	2	1	9
5	14	22	27	3	3	1	3	3	3	3	1	3	3							1	4	98	3	25	3	4	1		2	1	3			1	2		1			1	3	5	2	1	2	1	3		9
5	14	22	18	3	1	1	3	3	1	1	1	3	3							1	5	98	3	17	4	5	1		2	98										1	6	4	5	5	1	1	1	5
5	14	22	19	1	1	1	1	1	1	1	1	3	1	1	0	0	0	0	0	4	4	3	3	18	4	4	1		1	1	1			1						1	4	5	3	2	4	3	3		5
5	14	22	29	3	3	1	3	3	3	3	1	3	3							1	4	98	3	27	3	4	1		2	1	2			1	1					1	4	5	5	5	2	1	3		5
5	14	22	33	1	1	1	3	3	3	3	1	3	3							2	3	98	3	17	3	3	1		2	1	5			1	1		2		2	1	7	5	5	5	3	2	3		4
5	14	22	31	3	3	1	3	3	3	3	1	3	3							1	4	98	3	18	3	4	1		2	1	2			1	2					1	4	5	5	5	2	1	1	4
5	14	22	27	1	1	1	3	1	1	1	1	3	1	0	0	0	0	14	0	2	4	98	3	26	4	4	1		2	98										1	3	5	3	2	3	2	1	9
5	14	22	24	1	1	1	3	1	1	1	1	3	3							2	4	98	2		5	5	1		2	1	1			1						1	4	5	3	3	1	1	1	6
5	14	22	28	1	1	1	3	1	1	1	1	3	3							1	5	98	1		5	5	1		2	1	2			1	1					1	3	5	2	2	1	1	1	1
5	14	22	30	3	3	1	3	3	1	1	1	3	1	2	0	0	0	4	0	4	3	98	3	20	3	3	1		2	1	3			2	1		1			1	5	5	3	1	1	1	3		5
5	14	22	20	3	3	1	3	3	1	1	1	3	3							1	4	98	3	19	4	4	1		2	1	1			1						1	4	5	2	2	1	1	3		4
5	14	22	29	3	3	1	3	3	3	1	1	3	3							1	3	98	1		3	3	1		2	1	2			1	2					1	4	5	3	3	4	3	3		4
5	14	22	38	3	1	1	3	3	1	1	1	3	3							2	4	98	3	22	4	4	1		2	1	3			2	1		1			1	3	5	1	1	2	1	3		9
5	14	22	31	3	1	1	3	3	1	1	1	3	1	2	1	0	0	5	0	2	3	2	3	15	3	3	1		2	1	4			1	2		2		2	1	5	5	5	5	3	1	3		5
5	14	22	30	1	1	1	3	3	1	1	1	3	3							2	5	98	3	22	5	5	1		2	1	3			1	2		2			1	5	5	2	1	2	3	3		5
5	14	22	26	3	1	1	3	3	1	1	1	3	3							2	3	98	3	23	4	3	1		2	1	1			2						1	4	5	3	2	1	1	1	6
5	14	22	27	3	1	1	3	3	1	1	1	3	3							1	3	98	3	19	4	3	1		2	1	2			2	1					1	6	5	3	2	2	2	1	9
5	14	22	32	1	1	1	3	1	1	1	1	3	3							3	4	98	3	24	5	4	1		2	1	1			2						1	5	5	1	1	1	1	1	6
1	6	10	33	1	3	3	3	3	1	1	1	3	3							2	2	98	3	19	2	2	1		2	1	3			1	1		1			1	4	5	5	4	4	3	1	8
1	6	10	25	3	1	3	3	1	1	1	1	3	3							1	3	98	3	19	3	3	1		2	98										1	4	5	4	2	2	2	1	6
1	6	10	35	3	3	3	3	3	1	1	1	3	1	1	0	2	0	3	0	2	1	98	3	18	1	3	1		2	1	3			2	1		1			1	5	5	5	4	4	3	1	6
1	6	10	22	3	3	3	3	3	3	3	3	1	1	2	0	0	0	0	0	3	4	98	3	18	3	5	1		2	1	2			1	1					1	4	5	4	4	3	3	3		4
4	13	21	24	3	3	1	3	3	1	1	3	1	1	0	0	0	10	4	0	2	1	98	3	15	1	1	1		1	1	4									1	5	4	4	2	2	2	1	7
4	13	21	19	1	3	1	3	3	1	1	1	1	3							1	1	98	3	16	3	1	1		2	1	1			1						1	2	4	4	2	2	2	3		6
4	13	21	30	1	3	1	3	3	3	1	1	1	1	2	1	0	0	1	1	3	2	98	3	26	2	2	1		2	1	2			2	2					1	4	4	2	2	2	2	3		4
4	13	21	20	1	1	1	3	3	1	1	1	1	3							1	5	98	3	18	4	5	1		1	1	1			2						1	4	4	2	2	2	2	3		5
4	13	21	20	1	3	1	3	3	1	1	1	1	1	4	3	0	0	5	0	5	1	98	1		4	98	1		2	98										1	4	4	3	2	3	2	1	2
4	13	21	20	3	3	1	3	3	3	1	3	1	1	4	1	0	0	4	0	2	2	98	3	14	2	2	1		2	1	1			2						1	4	4	3	2	2	2	1	8
4	13	21	23	1	1	1	3	1	1	1	3	1	1	1	1	0	0	0	1	3	4	98	3	20	3	4	1		1	1	2			2	1					1	5	4	4	3	2	2	3		5
4	13	21	30	1	1	1	3	1	1	1	1	1	3							3	5	98	3	25	4	5	1		2	1	1			1						1	3	4	4	2	2	1	3		3
4	13	21	19	1	1	1	3	3	1	1	1	1	3							1	1	98	3	18	1	1	1		1	98										98		2	2	3	2	2	1	8
4	13	21	32	1	1	1	3	1	1	1	1	1	3							2	5	98	3	25	3	5	1		1	1	2			2						1	4	4	4	2	2	2	3		5
4	13	21	38	3	3	3	3	3	3	3	3	1	1	1	0	3	0	1	0	3	2	98	3	18	1	2	1		1	1	6									1	7	5	2	2	2	2	1	9
4	13	21	35	3	1	1	3	3	1	1	1	1	3							2	4	98	3	18	3	5	1		2	1	4			1	2		1		1	1	5	4	4	3	3	2	1	7
1	11	18	28	1	3	1	3	3	1	1	1	3	3							3	4	98	3	21	3	4	4		1	1	2			1	1					1	4	5	5	4	3	2	3		4
1	7	12	21	3	3	1	3	3	3	3	1	1	1	2	1	0	0	2	0	2	4	2	3	17	4	4	1		1	1	1			1						1	4	5	5	5	4	2	1	9
1	7	12	22	3	3	3	3	3	3	3	1	1	3							1	3	98	3	20	3	3	1		1	98										1	4	5	5	5	5	2	1	8
1	7	12	24	3	3	1	3	3	1	1	1	1	3							1	3	98	3	20	3	4	1		2	1	2			1	2					1	4	5	5	5	3	2	3		4
1	7	12	24	1	3	1	3	3	1	1	1	1	3							1	5	98	3	22	5	5	1		2	1	1			2						1	3	5	5	4	3	1	3		4
2	4	5	28	3	3	1	3	3	3	3	3	1	3							2	1	98	4	22	1	1	1		2	1	2			2	2					1	4	5	5	5	3	2	3		4
2	4	5	25	3	3	3	3	3	1	1	1	3	3							1	3	98	3	20	1	3	1		3	1	2			2	1					1	5	5	5	5	3	2	3		4
2	4	5	20	3	3	3	3	3	1	1	1	3	3							1	3	98	3	18	4	3	1		2	1	1			1						1	4	5	5	5	2	2	3		4
2	4	5	22	3	3	1	3	3	1	1	1	3	3							2	4	98	3	18	3	4	1		3	1	1			2						1	3	5	5	5	3	2	3		4
2	4	5	18	3	3	1	3	3	1	1	1	1	1	2	0	2	1	0	0	3	4	98	4	17	4	4	1		3	1	1			1						1	3	5	5	5	3	2	3		4
2	4	5	25	3	1	1	3	3	1	1	1	3	3							2	5	98	3	23	5	5	1		3	1	1			1						1	4	5	5	5	3	2	3		4
2	4	5	26	1	1	1	3	3	1	1	1	3	3							2	3	98	3	25	4	3	1		2	1	1			1						98		4	4	4	4	4	3		4
2	4	5	23	3	3	1	3	3	1	1	1	3	3							1	4	98	3	19	4	4	1		3	98										1	3	5	5	5	3	2	1	5
2	4	5	23	1	1	1	3	3	1	1	1	3	3							1	4	98	3	20	4	4	1		2	98										1	6	4	4	3	4	3	1	8
2	4	5	23	1	3	1	3	3	1	1	1	3	3							1	1	98	3	18	1	1	1		2	1	1			1						98		4	4	4	4	4	3		4
2	4	5	26	1	1	1	3	3	1	1	1	3	3							2	4	4	3	20	4	4	4		2	1	2			1	1					98		4	4	4	4	4	3		4
2	4	5	35	1	1	1	3	3	3	1	1	3	3							2	4	98	3	15	4	4	4		2	1	4			1	2		1		1	1	4	4	4	3	4	3	3		4
2	4	5	26	1	3	3	3	3	1	1	1	3	3							1	5	98	3	18	4	5	1		3	1	2			2	2					1	4	5	5	5	3	2	3		4
2	4	5	29	1	1	1	3	3	1	1	1	3	3							1	1	98	3	25	1	1	1		2	1	2			1	2					1	4	4	4	3	4	3	3		4
2	3	7	35	3	3	3	3	3	3	3	3	1	3							3	2	98	3	15	1	2	1		2	1	2			1	2		2			1	5	5	4	2	2	1	3		2
2	3	7	20	3	1	1	3	3	1	1	1	3	3							2	5	98	3	19	5	4	1		1	1	1			1						1	2	5	4	3	2	1	3		4
2	4	5	27	1	1	1	3	3	1	1	1	3	3							1	4	98	4	19	3	98	1		2	1	2			2	2					1	4	4	4	3	3	3	3		9
2	4	5	20	1	3	1	3	3	1	1	1	3	3							1	1	98	3	19	1	1	1		2	1	1			2						1	6	4	4	3	4	3	3		4
2	3	7	24	3	3	3	3	3	3	3	1	3	3							2	2	98	3	18	3	3	1		2	1	2			1	1					1	5	5	4	2	3	4	3		3
2	4	5	26	3	1	1	3	3	1	1	1	3	1	1	1	0	0	2	2	2	4	98	3	20	4	4	1		2	1	2			1	1					1	4	5	5	5	3	2	1	7
2	3	7	24	1	1	1	3	3	1	1	1	3	3							2	3	98	3	18	2	3	1		1	1	2			1	1					1	4	5	4	3	2	1	3		3
2	4	5	27	1	1	1	3	3	1	1	1	3	3							2	3	98	3	17	4	3	1		2	1	3			1	2		1			98		5	5	5	3	2	3		7
2	3	7	19	3	3	3	3	3	3	3	3	1	1	2	0	2	2	2	0	2	1	98	3	20	1	1	4		2	1	1			1						1	2	5	4	3	2	1	3		2
2	3	7	34	3	3	3	3	3	3	3	3	1	3							2	3	98	3	18	3	3	1		1	1	3			2	1		2			1	6	5	3	4	2	1	3		3
2	3	7	30	3	3	3	3	3	3	3	3	1	3							2	4	98	3	20	4	4	1		1	1	2			2	2					1	4	5	4	2	3	1	3		4
2	3	7	24	1	1	1	3	3	1	1	1	3	3							1	3	98	3	20	3	3	1		1	1	2			1	2					1	6	5	4	3	2	1	3		3
2	3	7	30	3	3	3	3	3	3	3	3	1	3							3	1	98	3	18	1	1	1		1	1	1			1						1	5	5	4	2	2	1	3		2
2	3	7	30	3	3	3	3	3	3	3	3	1	3							2	1	98	3	18	1	1	4		2	1	2			2	2					1	5	5	4	2	3	1	3		3
2	4	5	21	3	3	3	3	3	3	3	3	3	1	8	2	30	21	0	1	2	1	2	1		1	98	1		3	1	1			2						98		1	1	1	1	2	3		9
2	4	5	18	3	3	3	3	3	3	3	3	3	3							1	1	98	1		1	98	1		3	98										98		1	1	1	1	1	1	4
1	10	17	18	3	3	3	3	3	3	3	3	1	1	2	0	5	1	4	0	17	3	98	3	16	3	3	1		1	98										1	4	4	4	5	3	2	1	5
1	10	17	27	1	3	1	3	3	1	1	1	3	1	3	1	2	0	5	0	2	3	98	3	23	3	3	1		2	1	2			2	1					1	4	4	4	2	2	1	3		2
1	10	17	30	3	3	3	3	3	3	3	3	1	3							2	1	98	3	13	1	1	1		1	1	5			1	1		2		1	1	6	4	4	4	3	2	3		5
1	10	17	30	3	3	3	3	3	3	3	1	1	1	1	1	2	2	5	0	2	1	98	3	13	1	1	1		1	1	3			1	1		2			1	5	4	4	2	2	1	1	9
1	10	17	29	3	3	3	3	3	3	3	3	1	1	1	1	4	4	6	0	3	1	98	3	13	1	1	1		1	1	3			1	2		2			1	5	4	4	5	2	1	3		5
1	10	17	18	1	3	1	3	3	1	1	1	3	1	2	0	0	0	0	0	2	5	98	3	18	4	5	1		1	98										1	4	4	4	2	2	1	1	6
1	10	17	35	1	3	1	3	3	1	1	1	3	1	5	1	3	5	7	0	3	1	98	1		1	1	1		1	1	5			1	2		2		1	1	6	4	4	5	2	2	1	8
1	10	17	32	3	3	1	3	3	3	3	3	1	1	3	1	2	0	3	0	2	3	98	3	15	3	3	1		1	1	5			2	1		2		1	1	6	4	4	3	2	2	1	5
1	10	17	18	1	3	1	3	3	1	1	1	1	1	2	1	0	0	8	0	2	3	98	2		4	3	1		1	98										1	5	4	4	3	2	2	1	7
1	10	17	30	1	3	1	3	3	3	3	1	1	1	3	1	4	0	0	0	2	1	98	3	19	1	1	1		1	1	3			1	1		1			1	4	4	4	5	2	2	3		2
1	10	17	20	1	3	1	3	3	1	1	1	3	3							2	4	98	2		3	4	1		2	1	1			2						1	4	4	4	3	3	2	3		2
1	10	17	30	3	3	3	3	3	3	3	3	1	1	3	0	4	2	3	0	2	1	98	3	16	1	1	1		1	1	4			1	2		2		1	1	7	4	4	4	2	2	3		2
1	10	17	25	1	3	1	3	3	1	1	1	1	3							2	5	98	3	20	4	5	1		1	98										1	4	4	4	5	2	2	1	9
1	10	17	18	3	3	3	3	3	3	3	3	1	1	2	1	3	3	5	0	2	4	98	3	17	4	4	1		2	98										1	3	4	4	3	2	2	1	7
1	10	17	22	3	3	3	3	3	3	3	3	1	1	1	0	2	6	6	0	2	3	98	3	17	3	3	1		2	1	2			2	1					1	4	4	4	4	4	2	3		2
1	10	17	18	3	3	3	3	3	3	3	1	1	1	2	0	3	4	8	0	2	4	98	3	17	3	4	1		1	98										1	4	4	4	3	3	2	1	6
1	10	17	20	3	3	3	3	3	3	3	3	1	1	2	0	6	2	4	0	2	3	98	3	19	3	3	1		2	1	1			1						1	5	4	4	5	2	2	3		2
1	10	17	23	1	3	1	3	3	1	1	1	3	3							1	5	98	3	19	3	5	1		2	1	1			2						1	4	4	4	2	2	2	3		2
1	10	17	32	3	3	3	3	3	3	3	1	1	1	5	2	3	6	0	0	3	1	2	3	15	1	1	1		1	1	4			1	2		2		1	1	5	4	4	4	4	4	3		2
1	8	14	33	1	1	1	3	3	1	1	1	3	3							1	3	98	3	11	3	3	4		1	1	4			1	1		1		1	1	5	5	5	3	2	2	3		6
1	8	14	18	1	3	1	3	3	1	1	1	3	3							1	3	98	3	16	3	3	1		2	98										1	4	5	5	3	3	2	1	9
1	8	14	20	1	1	1	3	1	1	1	1	3	1	2	0	5	0	3	0	2	3	2	3	18	4	3	1		1	98										1	4	5	5	3	2	2	1	6
1	8	14	25	1	1	1	3	3	1	1	1	3	3							1	5	98	3	22	5	5	1		2	1	1			2						1	4	5	4	3	3	3	3		5
1	8	14	23	1	1	1	3	1	1	1	1	3	3							3	4	98	3	18	4	4	1		2	1	2			1	2					1	3	5	5	4	3	2	3		5
1	8	14	35	3	3	1	3	3	1	1	3	1	3							1	2	98	3	14	1	2	1		2	1	4			2	1		2		1	1	4	5	4	4	1	1	3		3
1	8	14	30	1	1	1	3	1	1	1	1	3	3							3	5	98	3	13	5	5	1		2	1	2			1	2					1	4	5	4	3	2	2	1	7
1	8	14	25	3	3	1	3	3	1	1	1	3	1	3	2	5	0	0	0	3	3	98	3	16	3	3	1		2	1	3			1	1		1			1	4	5	4	3	3	3	3		5
1	8	14	24	1	1	1	3	3	1	1	1	3	3							2	5	3	3	22	5	5	1		2	98										1	3	5	5	4	3	3	1	6
1	8	14	21	1	3	3	3	3	3	3	3	1	1	6	0	2	0	2	0	1	2	98	3	15	2	2	1		2	1	2			2	2					1	6	5	5	4	2	2	3		5
1	8	14	37	1	1	1	3	3	1	1	1	3	3							1	4	98	3	16	1	4	1		2	1	3			1	1		1			1	4	5	5	4	3	3	1	7
1	8	14	20	1	1	1	3	3	1	1	1	3	3							1	5	98	3	19	4	5	1		1	1	1			2						1	4	5	5	4	2	1	3		4
1	8	14	19	1	3	3	3	3	1	1	3	1	1	5	1	9	0	5	0	4	2	98	1		3	3	1		2	98										1	2	5	5	3	3	2	1	8
1	8	14	20	1	1	1	3	1	1	1	1	3	3							3	5	98	3	19	5	5	1		2	1	1			2						1	2	5	5	5	2	1	3		4
1	6	10	37	3	3	3	3	3	3	3	3	3	1	3	1	15	0	4	0	4	2	98	3	23	3	2	1		2	1	3			1	2		2			1	4	4	2	2	2	2	1	9
1	6	10	33	3	3	3	3	3	3	3	3	3	1	0	1	3	0	0	0	4	3	98	3	14	1	3	1		2	1	4			2	1		1		2	1	4	4	4	2	2	2	3		9
1	6	10	28	3	3	3	3	3	3	3	3	3	1	0	0	0	4	15	0	2	3	98	3	18	3	3	1		2	1	4			2	2		2		1	1	6	4	2	2	2	2	3		5
1	6	10	22	3	3	1	3	3	1	3	3	3	1	2	0	0	0	3	0	2	2	98	3	21	3	2	1		2	98										1	4	4	4	2	2	2	1	5
1	6	10	28	3	3	3	3	3	1	3	3	3	3							1	4	98	2		4	4	1		2	98										1	3	4	2	2	2	2	1	7
1	6	10	26	1	3	1	3	3	1	3	3	3	3							1	3	98	3	21	4	3	1		2	1	2			1	1					1	4	4	4	2	2	2	3		4
1	6	10	19	3	3	3	3	3	3	3	3	3	1	3	1	4	0	0	0	2	3	98	3	17	3	3	1		2	1	1			2						1	4	4	2	2	2	2	3		5
1	6	10	20	1	3	1	3	1	1	1	3	3	3							1	5	98	3	19	3	5	1		2	98										1	3	4	2	2	2	2	1	3
5	14	22	21	1	3	1	3	3	1	1	3	3	1	1	0	5	0	0	0	4	4	98	3	18	4	4	1		2	98										1	3	4	4	2	2	2	1	6
5	14	22	22	1	1	1	3	1	1	1	1	3	3							5	4	98	3	20	4	4	1		2	98										1	4	4	4	2	2	2	1	4
5	14	22	24	1	1	1	3	1	1	1	1	3	3							4	4	98	3	19	4	4	1		2	1	1			2						1	4	4	4	2	2	2	3		3
5	14	22	33	1	3	1	3	1	1	3	3	3	3							1	2	98	3	18	2	2	1		2	1	2			2	2					1	5	4	4	4	2	2	1	5
5	14	22	18	1	3	3	3	3	3	3	3	3	1	1	1	2	0	2	0	1	4	98	3	17	3	4	4		1	1	1			2						1	4	4	4	2	2	2	3		4
5	14	22	19	3	3	3	3	3	1	3	3	3	1	2	2	11	0	6	0	3	4	98	3	16	3	4	1		2	1	1			2						1	5	4	4	2	2	2	3		4
5	14	22	23	1	1	1	3	3	1	1	1	3	3							1	5	98	3	21	4	5	1		2	1	1			2						1	3	4	2	4	4	4	3		5
5	14	22	22	1	1	1	3	1	1	1	1	3	3							1	4	98	3	18	4	4	1		2	1	1			2						1	3	4	4	2	2	2	3		4
5	14	22	30	1	1	1	3	3	1	1	1	3	3							1	3	98	3	29	4	3	1		2	1	1			2						1	4	4	4	4	2	2	3		3
5	14	22	22	1	1	1	3	3	1	3	1	3	3							1	5	98	3	21	4	5	1		2	1	1			2						1	3	4	2	2	2	2	3		4
5	14	22	18	1	1	1	3	3	1	3	1	3	3							2	5	98	3	17	4	5	1		2	1	1			1						1	4	4	4	2	2	2	3		4
5	14	22	23	1	1	1	3	1	1	1	1	3	3							1	4	98	3	21	5	4	1		2	1	1			1						1	3	4	4	2	2	2	3		4
5	14	22	21	1	3	3	3	3	3	3	3	3	3							1	2	98	3	20	4	2	1		2	1	1			2						1	4	4	4	2	2	2	3		4
1	6	9	19	3	3	3	3	3	3	1	3	3	1	4	1	0	0	0	0	3	3	98	3	18	3	3	1		2	1	1			1						1	4	4	4	4	2	2	3		3
[truncated: 188 more columns]
